# Supplementary material for: Gene networks associated with conditional fear in mice identified using a systems genetics approach
Source: BMC Syst Biol. 2011 Mar 16;5:43. doi: 10.1186/1752-0509-5-43 (PMC3070648; doi:10.1186/1752-0509-5-43)
Supplement: Additional file 2 — Gene connectivity and module information. Table provides details of gene co-expression network analyses for each tissue and corresponding measures of intramodular connectivity for each gene. [file 1752-0509-5-43-S2.TXT]

Supplementary materials: gene connectivity and module information
Search_Key	Transcript	ILMN_Gene	Source_Reference_ID	RefSeq_ID	Probe_Id	cis_minP_hippo	cis_minP_striatum	chromosome	chrStart	moduleHippo	moduleStriatum	kTotalHippo	kWithinHippo	kOutHippo	kDiffHippo	kTotalStriatum	kWithinStriatum	kOutStriatum	kDiffStriatum
ILMN_217544	ILMN_217544	GPM6A	NM_153581.2	NM_153581.2	ILMN_2684528	0	0	8	56040455	black	red	20.30884117	14.55422454	5.754616637	8.799607898	28.63774865	25.28458431	3.353164339	21.93141997
ILMN_184862	ILMN_228494	SEC23A	NM_009147.2	NM_009147.2	ILMN_1213958	0	0	12	60079449	black	red	16.63766434	11.84992167	4.787742671	7.062178996	30.67483407	27.80781292	2.867021152	24.94079176
ILMN_213620	ILMN_213620	HSPD1	NM_010477.3	NM_010477.3	ILMN_2639036	0	0	1	55143646	black	red	18.29749278	9.984801006	8.31269177	1.672109236	47.46435127	41.52920618	5.935145084	35.5940611
ILMN_187582	ILMN_261700	PPP1CB	NM_172707.2	NM_172707.2	ILMN_2647628	0	0	5	32789972	black	white	14.29403883	9.836474789	4.457564042	5.378910747	10.6393564	1.862369324	8.776987072	-6.914617748
ILMN_212721	ILMN_212721	ADSS	NM_007422.2	NM_007422.2	ILMN_2957614	0	0	1	179613172	black	red	15.78843559	8.83059785	6.957837739	1.872760112	41.60350872	36.42189009	5.18161863	31.24027146
ILMN_212394	ILMN_212394	VSTM2A	NM_145967.1	NM_145967.1	ILMN_2725902	0	0	11	16162998	black	red	14.3876767	8.458654246	5.929022456	2.52963179	22.60632649	19.27533259	3.330993903	15.94433869
ILMN_210527	ILMN_210527	ATP6AP2	NM_027439.3	NM_027439.3	ILMN_2725286	0	0	20	12182036	black	red	20.41589081	8.395072841	12.02081797	-3.625745127	45.90922371	39.20475217	6.704471543	32.50028063
ILMN_190911	ILMN_190911	YME1L1	NM_013771.4	NM_013771.4	ILMN_2505307	0	0	2	23018114	black	red	16.13977856	8.241292268	7.898486297	0.342805971	36.58953827	28.29130492	8.298233351	19.99307157
ILMN_184319	ILMN_184319	VPS41	NM_172120.3	NM_172120.3	ILMN_1257279	0	0	13	18874538	black	red	12.78143546	7.975080656	4.806354804	3.168725852	20.96682631	15.84015019	5.126676118	10.71347407
ILMN_213843	ILMN_213843	DDX5	NM_007840.3	NM_007840.3	ILMN_1215167	0	0	11	106649665	black	red	14.24747484	7.911708868	6.335765976	1.575942893	40.6259159	36.12196349	4.503952414	31.61801107
ILMN_214788	ILMN_214788	RAB5A	NM_025887.2	NM_025887.2	ILMN_2786764	0	0	17	52971383	black	red	10.98550794	7.770794941	3.214712997	4.556081944	15.71581655	14.09318283	1.622633718	12.47054911
ILMN_210527	ILMN_210527	ATP6AP2	NM_027439.2	NM_027439.2	ILMN_2628657	0	0	20	11751779	black	red	23.19510654	7.724697526	15.47040902	-7.745711493	47.11146953	40.67666863	6.434800897	34.24186774
ILMN_219132	ILMN_219132	DKK3	NM_015814.2	NM_015814.2	ILMN_1224173	0	0	7	119302501	black	blue	15.07370009	7.673787886	7.399912205	0.273875682	9.834615703	6.931440302	2.9031754	4.028264902
ILMN_210527	ILMN_210527	ATP6AP2	NM_027439.3	NM_027439.3	ILMN_2628658	0	0	20	12171945	black	red	22.43247311	7.53659918	14.89587393	-7.359274746	56.04164011	48.23513168	7.806508432	40.42862325
ILMN_188578	ILMN_311925	SDCBP	NM_001098227.1	NM_001098227.1	ILMN_2751539	0	0	4	6320176	black	red	11.90772767	7.266221577	4.641506092	2.624715485	16.49120449	15.36271943	1.128485058	14.23423437
ILMN_251054	ILMN_251054	PCDH9	NM_001081377.1	NM_001081377.1	ILMN_3028837	0	0	14	94287900	black	red	11.02585155	7.121249693	3.904601857	3.216647836	2.722196542	2.089469689	0.632726853	1.456742836
ILMN_209574	ILMN_209574	CSDE1	NM_144901.2	NM_144901.2	ILMN_2670662	0	0	3	102844402	black	red	11.92829626	7.013448328	4.914847931	2.098600397	28.70934598	25.88421938	2.825126597	23.05909278
ILMN_233946	ILMN_233946	EG434858	NR_002883.1	NR_002883.1	ILMN_3013874	0	0	20	138732057	black	red	15.6934028	6.933960045	8.759442752	-1.825482707	46.98499139	40.72174299	6.263248406	34.45849458
ILMN_247400	ILMN_247400	GOLGA7	NM_001042484.1	NM_001042484.1	ILMN_3157764	0	0	8	24367198	black	red	17.79287648	6.812582566	10.98029391	-4.167711347	41.96228158	36.33442198	5.627859593	30.70656239
ILMN_191627	ILMN_242417	WDR37	NM_001039389.1	NM_001039389.1	ILMN_1235689	0	0	13	8856115	black	red	13.0263548	6.79130151	6.235053291	0.556248218	17.03497346	13.88888874	3.14608472	10.74280402
ILMN_258373	ILMN_258373	CNOT2	NM_001037846.1	NM_001037846.1	ILMN_3145881	0	0	10	115953165	black	red	18.38344505	6.736244272	11.64720078	-4.910956508	38.43627201	29.83317626	8.603095753	21.23008051
ILMN_216161	ILMN_216161	CUGBP1	NM_198683.1	NM_198683.1	ILMN_1221266	0	0	2	90852929	black	red	8.448072347	6.511543655	1.936528691	4.575014964	3.661779291	3.256751553	0.405027737	2.851723816
ILMN_211412	ILMN_211412	TTC33	NM_026213.3	NM_026213.3	ILMN_2713039	0	0	15	5162056	black	red	15.47303398	6.460389168	9.012644811	-2.552255643	24.14883396	21.66806901	2.48076495	19.18730406
ILMN_213571	ILMN_213571	HNRNPK	NM_025279.2	NM_025279.2	ILMN_1245987	0	0	13	58497550	black	red	12.98927062	6.440027971	6.549242653	-0.109214681	24.74608711	21.97803686	2.768050244	19.20998662
ILMN_192424	ILMN_192424	TRAM1	NM_028173.3	NM_028173.3	ILMN_2509139	2.22E-07	0	1	13569566	black	red	15.13390292	6.430090117	8.703812799	-2.273722682	9.482604313	6.838778835	2.643825478	4.194953357
ILMN_187857	ILMN_230837	KRR1	NM_178610.3	NM_178610.3	ILMN_1258846	0	0	10	111414396	black	red	9.474403249	6.37248672	3.101916529	3.270570192	34.02451333	30.15368327	3.870830056	26.28285322
ILMN_185527	ILMN_185527	TSPYL1	NM_009433.2	NM_009433.2	ILMN_2482766	0	0	10	34003219	black	red	11.87328	6.330585833	5.542694164	0.787891669	34.66632932	31.39006572	3.276263596	28.11380213
ILMN_211759	ILMN_211759	SNX14	NM_172926.2	NM_172926.2	ILMN_2619249	0	0	9	88308328	black	red	10.90632119	6.142196966	4.764124219	1.378072747	46.90223531	40.34732917	6.554906136	33.79242303
ILMN_216763	ILMN_216763	RNF14	NM_020012.1	NM_020012.1	ILMN_2682811	0	0	18	38461367	black	red	17.71517608	6.11748449	11.59769159	-5.480207098	32.41289299	26.97141703	5.441475965	21.52994106
ILMN_187582	ILMN_187582	PPP1CB	scl27940.8_13		ILMN_2647627	0	0	5	32789970	black	white	11.07968521	5.985846186	5.093839028	0.892007159	6.795237345	1.802628887	4.992608458	-3.18997957
ILMN_215568	ILMN_215568	ATL2	NM_019717.2	NM_019717.2	ILMN_3060766	0	0	17	80275200	black	red	8.009243401	5.871054577	2.138188824	3.732865753	25.11653653	22.06912159	3.04741494	19.02170665
ILMN_211650	ILMN_211650	KCNAB1	NM_010597.3	NM_010597.3	ILMN_2618169	0	0	3	64913840	black	red	8.702964264	5.756500811	2.946463453	2.810037358	12.46607117	9.973161592	2.49290958	7.480252013
ILMN_211433	ILMN_211433	HNRNPA2B1	NM_182650.3	NM_182650.3	ILMN_2615855	0	0	6	51419680	black	red	8.111562064	5.746985301	2.364576764	3.382408537	12.30271703	10.93597909	1.366737938	9.569241153
ILMN_209702	ILMN_209702	GLRB	NM_010298.5	NM_010298.5	ILMN_1232399	0	0	3	80654908	black	red	8.368453214	5.527713855	2.84073936	2.686974495	1.970617573	1.34966146	0.620956113	0.728705347
ILMN_209983	ILMN_209983	MAPK1	scl0001776.1_145	NM_011949.2	ILMN_2649828	0	0	16	17035569	black	red	7.965232291	5.510375235	2.454857056	3.055518179	12.73264786	11.85194469	0.880703163	10.97124153
ILMN_209282	ILMN_209282	SH3GL2	NM_019535.2	NM_019535.2	ILMN_2701695	0	0	4	85031735	black	cyan	8.515936004	5.41253088	3.103405124	2.309125757	19.36095601	3.604872096	15.75608392	-12.15121182
ILMN_217294	ILMN_234660	EIF5	NM_178041.1	NM_178041.1	ILMN_1240466	0	0	12	112781394	black	red	8.741853215	5.312242551	3.429610664	1.882631887	8.290920237	7.162957877	1.12796236	6.034995517
ILMN_210976	ILMN_210976	EIF4G2	scl000210.1_44	NM_013507.2	ILMN_1213167	0	0	7	118219813	black	red	6.603863831	5.277524758	1.326339074	3.951185684	5.650672176	4.912121274	0.738550902	4.173570372
ILMN_223365	ILMN_223365	LGSN	NM_008133.3	NM_008133.3	ILMN_3149251	0	0	14	35147454	black	red	14.53089429	5.254227377	9.276666911	-4.022439534	21.40915027	16.98852936	4.420620916	12.56790844
ILMN_187383	ILMN_187383	UBE2G1	NM_025985.4	NM_025985.4	ILMN_2482026	0	0	11	72491326	black	red	14.10126661	4.950828242	9.150438364	-4.199610122	14.9851196	12.8439014	2.141218199	10.7026832
ILMN_214198	ILMN_214198	BMI1	NM_007552.4	NM_007552.4	ILMN_2645439	0	0	2	18606017	black	red	7.02740603	4.940416464	2.086989566	2.853426898	15.08445417	13.76250365	1.321950521	12.44055313
ILMN_192686	ILMN_259475	PREI4	NM_001042672.1	NM_001042672.1	ILMN_1251682	0	0	2	132376187	black	red	8.120652834	4.863855967	3.256796868	1.607059099	26.83710268	24.05844432	2.778658358	21.27978596
ILMN_212740	ILMN_322271	LOC100047353	XM_001477963.1	XM_001477963.1	ILMN_2705119	0	0	10	96080920	black	red	10.24870522	4.777260662	5.47144456	-0.694183898	28.70540456	26.27730604	2.428098524	23.84920752
ILMN_209507	ILMN_209507	HNRNPH2	NM_019868.3	NM_019868.3	ILMN_2680808	0	0			black	red	7.828304666	4.675348664	3.152956002	1.522392662	14.18121266	9.534888618	4.646324046	4.888564572
ILMN_191520	ILMN_191520	UBQLN1	NM_152234.1	NM_152234.1	ILMN_2479786	0	0	13	58293211	black	red	7.131624299	4.559804085	2.571820213	1.987983872	11.04233281	10.34417034	0.698162475	9.646007861
ILMN_216763	ILMN_216763	RNF14	NM_020012.1	NM_020012.1	ILMN_2675078	0	0	18	38472947	black	red	8.103401711	4.545114114	3.558287597	0.986826516	5.209146421	3.456994059	1.752152362	1.704841697
ILMN_216030	ILMN_224880	OPA1	NM_133752.2	NM_133752.2	ILMN_1247460	0	0	16	29652429	black	red	6.725505184	4.406548002	2.318957182	2.08759082	4.924671667	4.184275073	0.740396594	3.443878479
ILMN_196288	ILMN_256871	PPM1B	NM_011151.1	NM_011151.1	ILMN_2729953	0	0	17	85357690	black	red	8.189969675	4.38740093	3.802568745	0.584832185	25.36203531	23.43867929	1.923356021	21.51532327
ILMN_216161	ILMN_216161	CUGBP1	NM_198683.1	NM_198683.1	ILMN_2667972	0	0	2	90857072	black	red	8.39314008	4.352646819	4.040493261	0.312153558	5.109421973	4.342018015	0.767403958	3.574614058
ILMN_194873	ILMN_231667	SNX12	NM_018875.1	NM_018875.1	ILMN_2708440	0	0	20	98410869	black	red	10.43278208	4.268987522	6.163794558	-1.894807036	25.5871319	21.68319646	3.903935437	17.77926102
ILMN_218105	ILMN_218105	PLEKHA1	NM_133942.2	NM_133942.2	ILMN_1243564	0	0	7	138044088	black	red	6.200290823	4.21597276	1.984318063	2.231654697	26.62907628	22.74634486	3.882731414	18.86361345
ILMN_217670	ILMN_217670	KCNIP4	scl0004178.1_33	NM_030265.2	ILMN_1237698	0	0	5	48900907	black	cyan	8.422964892	4.201609236	4.221355656	-0.01974642	12.99848387	2.17969231	10.81879156	-8.639099251
ILMN_211688	ILMN_211688	RAB7	NM_009005.1	NM_009005.1	ILMN_2618549	0	0	6	87995105	black	red	13.00398882	4.14482447	8.859164345	-4.714339874	30.49810106	27.67947891	2.818622144	24.86085677
ILMN_186433	ILMN_186433	WDR13	NM_026137.3	NM_026137.3	ILMN_2507883	0	0	20	7702711	black	red	5.252782778	4.070633631	1.182149147	2.888484483	10.51479946	9.735049852	0.779749611	8.955300241
ILMN_257602	ILMN_257602	DYNC1LI2	NM_001013380.1	NM_001013380.1	ILMN_3161897	0	0	8	106943367	black	red	5.313678732	4.038722071	1.274956661	2.763765409	14.65941685	13.34814924	1.311267613	12.03688162
ILMN_212968	ILMN_212968	TBC1D15	NM_025706.2	NM_025706.2	ILMN_2820814	0	0	10	114636614	black	white	7.496800344	3.918320527	3.578479818	0.339840709	1.479212538	0.264574959	1.214637579	-0.950062619
ILMN_191520	ILMN_191520	UBQLN1	NM_152234.1	NM_152234.1	ILMN_2482555	0	0	13	58293466	black	red	7.945758094	3.837854475	4.107903618	-0.270049143	15.11669883	13.34721687	1.76948196	11.57773491
ILMN_195907	ILMN_228280	ADD1	NM_013457.2	NM_013457.2	ILMN_2659063	0	0	5	34947420	black	red	11.69731472	3.744175542	7.953139173	-4.208963631	15.5867679	12.38152563	3.205242275	9.176283354
ILMN_209282	ILMN_209282	SH3GL2	NM_019535.2	NM_019535.2	ILMN_2701701	0	0	4	85031736	black	cyan	5.841556543	3.684049062	2.15750748	1.526541582	17.3181683	3.254067507	14.06410079	-10.81003329
ILMN_229370	ILMN_229370	ABI1	NM_001077193.1	NM_001077193.1	ILMN_3094886	0	0	2	22812592	black	red	6.68474673	3.681656018	3.003090712	0.678565306	18.38261757	17.15204894	1.230568629	15.92148031
ILMN_186436	ILMN_186436	TRIM23	NM_030731.1	NM_030731.1	ILMN_2879225	0	0	13	105322223	black	red	5.10369477	3.656339801	1.447354969	2.208984832	0.51266028	0.434954963	0.077705317	0.357249646
ILMN_211022	ILMN_211022	OGT	NM_139144.2	NM_139144.2	ILMN_1247078	0	0	20	98877597	black	pink	4.557099435	3.45469332	1.102406115	2.352287205	2.334664741	1.384905496	0.949759245	0.435146251
ILMN_230096	ILMN_230096	ZDHHC17	NM_172554.1	NM_172554.1	ILMN_2822229	0	0	10	110380248	black	red	4.389021941	3.451114475	0.937907466	2.51320701	10.8450675	9.524083237	1.320984266	8.203098971
ILMN_236378	ILMN_236378	WDR37	NM_001039388.1	NM_001039388.1	ILMN_3123826	5.05E-06	0	13	8853257	black	red	7.14407819	3.34435342	3.79972477	-0.45537135	6.320229653	4.654170043	1.66605961	2.988110433
ILMN_184367	ILMN_224437	2310035C23RIK	NM_173187.2	NM_173187.2	ILMN_2642411	0	0	1	107637043	black	red	4.344275671	3.338012779	1.006262893	2.331749886	11.52739545	10.81538385	0.7120116	10.10337225
ILMN_210043	ILMN_210043	SCN3B	NM_178227.4	NM_178227.4	ILMN_1227604	0	0	9	40096479	black	red	4.730716034	3.319744255	1.410971779	1.908772476	2.238812399	1.902525968	0.336286431	1.566239537
ILMN_223365	ILMN_223365	LGSN	NM_008133.3	NM_008133.3	ILMN_3070576	0	0	14	35124238	black	red	8.409923406	3.295822454	5.114100952	-1.818278498	31.1368758	26.95240511	4.184470689	22.76793442
ILMN_217576	ILMN_217576	HNRNPH1	NM_021510.2	NM_021510.2	ILMN_2688923	0	0	11	50196475	black	red	4.162451814	3.283824008	0.878627805	2.405196203	12.76498534	11.26159801	1.503387329	9.758210684
ILMN_189491	ILMN_189491	DNM1L	scl48723.22_456		ILMN_2660267	0	0	16	16314383	black	red	4.037291209	3.206471611	0.830819598	2.375652013	4.96388521	1.333461402	3.630423808	-2.296962406
ILMN_216161	ILMN_216161	CUGBP1	NM_198683.1	NM_198683.1	ILMN_2667971	0	0	2	90857070	black	red	5.675703576	3.190056161	2.485647415	0.704408747	3.909881573	3.354287564	0.555594009	2.798693554
ILMN_193770	ILMN_232357	CCNG1	NM_009831.2	NM_009831.2	ILMN_2710229	0	0	11	40564812	black	red	7.7253387	3.16762453	4.55771417	-1.39008964	5.033659038	3.529313651	1.504345387	2.024968264
ILMN_208950	ILMN_208950	PTPN12	NM_011203.2	NM_011203.2	ILMN_2651197	0	0	5	20520527	black	red	5.154517371	3.021484453	2.133032918	0.888451535	19.60388246	15.65167132	3.952211143	11.69946017
ILMN_217576	ILMN_217576	HNRNPH1	NM_021510.2	NM_021510.2	ILMN_1256671	0	0	11	50196464	black	red	3.586192678	2.899083677	0.687109002	2.211974675	7.860320855	6.388855497	1.471465358	4.91739014
ILMN_219808	ILMN_219808	ELMOD1	NM_177769.4	NM_177769.4	ILMN_1216751	0	0	9	53767419	black	red	3.962410738	2.786520853	1.175889884	1.610630969	4.600212014	3.414906927	1.185305087	2.22960184
ILMN_251621	ILMN_251621	FAM13C	NM_024244.3	NM_024244.3	ILMN_2991574	0	0	10	70020088	black	red	3.74720448	2.760354875	0.986849606	1.773505269	8.245657345	6.426056906	1.819600438	4.606456468
ILMN_222680	ILMN_222680	EIF4B	scl0075705.1_5	NM_145625.1	ILMN_2753323	0	0	15	101919065	black	red	4.451026525	2.759650512	1.691376013	1.068274499	3.579894815	2.981266166	0.59862865	2.382637516
ILMN_217913	ILMN_217913	HIF1A	NM_010431.1	NM_010431.1	ILMN_2852034	0	0	12	75043197	black	white	4.992077883	2.717934797	2.274143086	0.443791711	0.564763202	0.135642818	0.429120385	-0.293477567
ILMN_194303	ILMN_243082	PNPLA8	NM_026164.2	NM_026164.2	ILMN_2751653	0	0	12	45384808	black	red	7.735682842	2.689051599	5.046631243	-2.357579644	3.36272816	2.590785066	0.771943094	1.818841972
ILMN_218187	ILMN_218187	SNCA	NM_009221.2	NM_009221.2	ILMN_3059393	0	0	6	60779666	black	red	5.919162765	2.640569893	3.278592872	-0.638022979	8.814055031	7.805925981	1.00812905	6.797796931
ILMN_235179	ILMN_235179	IVNS1ABP	NM_001039511.1	NM_001039511.1	ILMN_3084087	0	0	1	153203302	black	red	4.202155922	2.621803288	1.580352634	1.041450654	7.488293983	6.596016005	0.892277978	5.703738027
ILMN_238711	ILMN_238711	TMEM47	NM_138751.1	NM_138751.1	ILMN_3124787	0	0	20	78340706	black	darkgrey	5.417665535	2.508248244	2.909417291	-0.401169047	7.723703566	2.155487745	5.568215821	-3.412728075
ILMN_215568	ILMN_210677	ATL2	NM_178050.3	NM_178050.3	ILMN_2661107	0	0	17	80251946	black	red	3.316009633	2.445507352	0.870502282	1.57500507	24.32279619	22.77651033	1.54628586	21.23022447
ILMN_213669	ILMN_213669	OXR1	NM_130885.2	NM_130885.2	ILMN_2639491	0	0	15	41680241	black	red	3.51526527	2.434387303	1.080877967	1.353509337	2.041567994	1.482590592	0.558977402	0.92361319
ILMN_188063	ILMN_312711	LOC100045617	XM_001474613.1	XM_001474613.1	ILMN_2613641	0	0			black	red	6.525651578	2.43038183	4.095269748	-1.664887918	4.159236518	3.391441344	0.767795174	2.62364617
ILMN_210405	ILMN_210405	ABR	NM_198894.1	NM_198894.1	ILMN_2605311	0	0	11	76265840	black	blue	3.907997281	2.412989832	1.495007449	0.917982383	0.151764736	0.081871488	0.069893247	0.011978241
ILMN_195907	ILMN_195907	ADD1	scl27909.18_34		ILMN_2659062	0	0	5	34947418	black	red	7.54841398	2.348421203	5.199992777	-2.851571574	12.20083122	9.92314515	2.277686066	7.645459084
ILMN_220209	ILMN_220209	2610101N10RIK	NM_026476.1	NM_026476.1	ILMN_2719131	0	0	9	95390674	black	red	8.418001232	2.328780092	6.089221141	-3.760441049	4.068198122	2.808984554	1.259213568	1.549770986
ILMN_196082	ILMN_246443	CCDC109A	NM_001033259.2	NM_001033259.2	ILMN_2533766	0	0	10	58911471	black	red	2.701354604	2.310417245	0.390937359	1.919479887	7.108228186	6.745749585	0.362478601	6.383270984
ILMN_222801	ILMN_222801	GABRG2	NM_008073.2	NM_008073.2	ILMN_2755026	0	0	11	41725836	black	cyan	3.109233237	2.269226025	0.840007212	1.429218813	4.455785801	0.94513789	3.510647911	-2.56551002
ILMN_240572	ILMN_240572	ZC4H2	NM_001003916.1	NM_001003916.1	ILMN_3157232	0	0	20	92840656	black	red	4.000190387	2.248250487	1.7519399	0.496310587	25.20040803	22.42789441	2.772513623	19.65538078
ILMN_217471	ILMN_312040	LOC100046320	XR_032844.1	XR_032844.1	ILMN_1243283	0	0	18	35741609	black	white	8.261413766	2.243406168	6.018007598	-3.77460143	6.47419753	1.474373776	4.999823754	-3.525449978
ILMN_207458	ILMN_207458	SPIN	NM_011462.1	NM_011462.1	ILMN_2742626	0	0			black	red	3.614253421	2.214251502	1.400001918	0.814249584	30.00612557	26.9583628	3.047762768	23.91060004
ILMN_214939	ILMN_214939	MTMR2	NM_023858.2	NM_023858.2	ILMN_2653681	0	0	9	13593055	black	red	4.602757335	2.182629789	2.420127546	-0.237497757	21.19939373	18.11528214	3.084111583	15.03117056
ILMN_190096	ILMN_232602	GABBR1	NM_019439.3	NM_019439.3	ILMN_2680745	0	0	17	37204168	black	red	3.583427564	2.092572588	1.490854976	0.601717612	0.726938645	0.679370526	0.047568119	0.631802407
ILMN_220742	ILMN_220742	SS18L1	NM_178750.4	NM_178750.4	ILMN_2726159	0	0	2	179802803	black	red	2.327471694	2.081937341	0.245534353	1.836402988	11.31627716	10.06148871	1.254788452	8.806700256
ILMN_215586	ILMN_215586	PPM1A	NM_008910.2	NM_008910.2	ILMN_1257193	0	0	12	73885409	black	red	4.194073283	2.067374358	2.126698925	-0.059324567	7.172075784	6.605166279	0.566909504	6.038256775
ILMN_211412	ILMN_211412	TTC33	NM_026213.3	NM_026213.3	ILMN_1232922	0	0	15	5158392	black	red	4.232082243	2.035179873	2.19690237	-0.161722496	4.325174901	3.708567853	0.616607048	3.091960805
ILMN_219405	ILMN_219405	GPR27	NM_008158.1	NM_008158.1	ILMN_3070992	0	0	6	99642764	black	red	4.056834562	2.032830324	2.024004238	0.008826086	13.99501283	12.33518103	1.659831801	10.67534923
ILMN_220625	ILMN_220625	RNF141	scl0067150.2_45	NM_025999.1	ILMN_1227627	0	0			black	red	4.547060761	1.908405754	2.638655007	-0.730249253	10.83639915	9.083503382	1.752895769	7.330607613
ILMN_219915	ILMN_219915	ITGAV	NM_008402.1	NM_008402.1	ILMN_1238119	0	0	2	83643798	black	red	2.522384185	1.865829014	0.656555171	1.209273843	6.425560108	5.759328967	0.666231141	5.093097826
ILMN_255013	ILMN_210043	SCN3B	NM_178227.4	NM_178227.4	ILMN_3163577	0	0	9	40087130	black	red	2.800360376	1.826584693	0.973775682	0.852809011	4.704157271	4.348534245	0.355623027	3.992911218
ILMN_229290	ILMN_229290	RNF170	NM_029965.2	NM_029965.2	ILMN_2970742	0	0	8	27234411	black	red	3.12364636	1.816062058	1.307584302	0.508477756	12.04990124	10.67425196	1.375649282	9.298602675
ILMN_210547	ILMN_210547	INSIG1	NM_153526.4	NM_153526.4	ILMN_2606693	0	0			black	red	4.097364984	1.787154365	2.310210619	-0.523056253	9.233588696	7.427456096	1.806132601	5.621323495
ILMN_212479	ILMN_212479	AEBP2	NM_009637.3	NM_009637.3	ILMN_3138674	0	0	6	140590866	black	red	2.33431296	1.748450066	0.585862894	1.162587172	7.104070157	6.739674994	0.364395163	6.375279831
ILMN_213634	ILMN_213634	COPS4	NM_012001.1	NM_012001.1	ILMN_2729985	0	0	5	100962300	black	red	8.55013882	1.703032011	6.84710681	-5.144074799	3.154542942	1.905058479	1.249484462	0.655574017
ILMN_191066	ILMN_236736	AI851790	NM_182807.2	NM_182807.2	ILMN_1216550	0	0	10	123175998	black	cyan	3.310854788	1.699146215	1.611708573	0.087437643	5.627377628	1.385920573	4.241457055	-2.855536481
ILMN_260796	ILMN_260796	ZC3H14	NM_029334.1	NM_029334.1	ILMN_3085317	0	0	12	100021833	black	red	2.004195655	1.61420014	0.389995516	1.224204624	11.88368847	10.87029035	1.013398121	9.856892231
ILMN_211022	ILMN_211022	OGT	NM_139144.2	NM_139144.2	ILMN_2647864	0	0	20	98877608	black	pink	2.026894647	1.581056895	0.445837753	1.135219142	1.603266458	0.905433079	0.697833378	0.207599701
ILMN_209845	ILMN_209845	MAP2K6	NM_011943.2	NM_011943.2	ILMN_2599748	0	0	11	110260560	black	pink	2.328698633	1.578797911	0.749900721	0.82889719	1.471618274	0.521777738	0.949840536	-0.428062798
ILMN_239978	ILMN_239978	MEX3C	NM_001039214.3	NM_001039214.3	ILMN_3117714	0	0	18	73750116	black	red	2.993799944	1.567331604	1.42646834	0.140863264	4.053690371	3.675875987	0.377814385	3.298061602
ILMN_185588	ILMN_239393	BIN1	NM_009668.2	NM_009668.2	ILMN_2701365	0	0	18	32574623	black	cyan	3.437696821	1.541183662	1.896513159	-0.355329497	4.496777683	0.669131082	3.8276466	-3.158515518
ILMN_255517	ILMN_255517	IREB2	NM_022655.2	NM_022655.2	ILMN_3161612	0	0	9	54754705	black	red	1.896507335	1.536618735	0.3598886	1.176730134	10.12494946	9.323711978	0.801237486	8.522474492
ILMN_221944	ILMN_221944	2410042D21RIK	NM_024254.3	NM_024254.3	ILMN_1255301	0	0	2	112246384	black	red	2.537294672	1.528460793	1.008833879	0.519626913	5.893843169	4.496707584	1.397135585	3.099571999
ILMN_193380	ILMN_193380	TRPC1	NM_011643.2	NM_011643.2	ILMN_1241563	0	0	9	95609087	black	red	1.777528868	1.518705121	0.258823747	1.259881374	9.410300239	8.709855219	0.70044502	8.009410198
ILMN_220625	ILMN_220625	RNF141	NM_025999.2	NM_025999.2	ILMN_1229687	0	0	7	117959331	black	red	2.263738845	1.511347891	0.752390954	0.758956936	5.22143294	3.897983389	1.323449551	2.574533838
ILMN_193272	ILMN_248122	SAPS1	NM_172894.2	NM_172894.2	ILMN_2603693	0	0	7	4583403	black	darkgrey	4.585820432	1.510653545	3.075166888	-1.564513343	11.25368992	2.9629203	8.290769616	-5.327849315
ILMN_216676	ILMN_216676	CDC37L1	NM_025950.2	NM_025950.2	ILMN_2673926	0	0	19	29086468	black	red	3.59201973	1.499749472	2.092270258	-0.592520786	12.08632683	10.45730556	1.629021269	8.828284295
ILMN_186351	ILMN_232792	SLC25A36	NM_138756.4	NM_138756.4	ILMN_2733277	0	0			black	red	2.217004223	1.494744472	0.72225975	0.772484722	12.43188098	10.92676775	1.505113225	9.421654527
ILMN_247107	ILMN_247107	TTC19	NM_029704.1	NM_029704.1	ILMN_3141781	0	0	11	62095341	black	pink	2.407709785	1.468736839	0.938972946	0.529763893	11.63297309	2.285122035	9.347851053	-7.062729018
ILMN_220742	ILMN_220742	SS18L1	NM_178750.4	NM_178750.4	ILMN_2726162	0	0	2	179802811	black	red	1.528905612	1.35345178	0.175453831	1.177997949	12.22567262	10.7268184	1.498854221	9.227964178
ILMN_211344	ILMN_211344	RANBP6	NM_177721.3	NM_177721.3	ILMN_2614861	0	0	19	29884552	black	red	1.886457943	1.345128738	0.541329204	0.803799534	0.92641911	0.813259146	0.113159964	0.700099182
ILMN_209478	ILMN_209478	SLC6A15	NM_175328.2	NM_175328.2	ILMN_1258914	0	0	10	102880722	black	red	1.566728188	1.277575037	0.289153151	0.988421886	2.982262281	2.428642382	0.5536199	1.875022482
ILMN_191885	ILMN_230422	PPP6C	NM_024209.2	NM_024209.2	ILMN_1242053	0	0	2	39052475	black	red	2.707488715	1.257617786	1.44987093	-0.192253144	2.539031687	1.79937317	0.739658517	1.059714653
ILMN_208864	ILMN_208864	IL1RAP	NM_008364.1	NM_008364.1	ILMN_2740465	0	0	16	26701222	black	red	1.928887109	1.222259833	0.706627276	0.515632558	0.674933554	0.532490527	0.142443028	0.390047499
ILMN_236378	ILMN_236378	WDR37	NM_001039388.1	NM_001039388.1	ILMN_3047987	0	0	13	8870733	black	red	3.015741083	1.197097733	1.81864335	-0.621545618	15.69541469	13.79426472	1.901149973	11.89311474
ILMN_210547	ILMN_210547	INSIG1	NM_153526.4	NM_153526.4	ILMN_1245272	0	0	5	28401117	black	red	2.849955006	1.166302674	1.683652332	-0.517349657	14.50897635	11.30589772	3.203078633	8.102819084
ILMN_219771	ILMN_219771	SLC37A3	NM_028123.2	NM_028123.2	ILMN_2722497	0	0	6	39294340	black	red	2.101223747	1.161885683	0.939338064	0.222547619	9.400816686	8.614443448	0.786373237	7.828070211
ILMN_190783	ILMN_230615	GNAQ	NM_008139.5	NM_008139.5	ILMN_2686883	1.81E-08	0	19	16294195	black	red	2.228678304	1.153560953	1.075117351	0.078443602	0.204656635	0.149406378	0.055250257	0.09415612
ILMN_217319	ILMN_217319	USP46	NM_177561.3	NM_177561.3	ILMN_2681814	0	4.56E-06	5	74399264	black	cyan	2.287905018	1.148250928	1.139654091	0.008596837	9.910259043	1.533256748	8.377002296	-6.843745548
ILMN_194035	ILMN_194035	UBE1C	NM_011666.1	NM_011666.1	ILMN_2879517	0	0	6	97135481	black	black	3.745365521	1.139016029	2.606349493	-1.467333464	0.566819202	0.140103433	0.426715769	-0.286612335
ILMN_189681	ILMN_189681	TRAPPC3	NM_013718.2	NM_013718.2	ILMN_1238661	0	0	4	125939650	black	red	2.915074949	1.138939864	1.776135085	-0.637195222	28.42490585	24.81259795	3.612307899	21.20029005
ILMN_213667	ILMN_213667	ROCK2	NM_009072.2	NM_009072.2	ILMN_1248041	0	0	12	16984463	black	red	1.713929671	1.123446336	0.590483334	0.532963002	4.768527212	4.361114715	0.407412497	3.953702218
ILMN_222107	ILMN_222107	SIRPA	NM_007547.2	NM_007547.2	ILMN_2744683	0	0	2	129442148	black	red	1.99847698	1.119077186	0.879399794	0.239677393	3.428128891	3.215305811	0.21282308	3.002482731
ILMN_214678	ILMN_214678	TDRD3	NM_172605.2	NM_172605.2	ILMN_3075157	5.36E-06	0	14	87871956	black	red	2.465914025	1.110855601	1.355058424	-0.244202824	11.78154864	9.709753564	2.071795079	7.637958485
ILMN_213720	ILMN_213720	ATP6V1G2	NM_023179.3	NM_023179.3	ILMN_2640082	0	0	17	35373675	black	red	2.296300986	1.109663694	1.186637292	-0.076973598	3.361965889	2.770342143	0.591623745	2.178718398
ILMN_186436	ILMN_186436	TRIM23	NM_030731.1	NM_030731.1	ILMN_2879221	0	0	13	105322119	black	grey	2.305139197	1.101037009	1.204102188	-0.103065179	0.197511174	0.038523141	0.158988033	-0.120464891
ILMN_217576	ILMN_217576	HNRNPH1	NM_021510.2	NM_021510.2	ILMN_1218767	0	0	11	50197359	black	red	1.382421997	1.087813663	0.294608334	0.79320533	1.35556025	0.791614718	0.563945532	0.227669185
ILMN_217197	ILMN_217197	2610204L23RIK	scl067163.2_42	NM_026009.1	ILMN_2706057	0	0	11	106062214	black	red	1.665560578	1.076668562	0.588892016	0.487776546	1.276287627	0.98459985	0.291687778	0.692912072
ILMN_213252	ILMN_213252	HERC3	NM_028705.2	NM_028705.2	ILMN_2635218	0	0	6	58840149	black	blue	2.516662802	1.060638906	1.456023896	-0.39538499	1.947161224	1.24356035	0.703600874	0.539959476
ILMN_185430	ILMN_185430	IDS	scl0002947.1_141		ILMN_2426983	0	0	20	67599651	black	red	1.802543525	1.056804939	0.745738585	0.311066354	2.968051513	2.664615695	0.303435818	2.361179877
ILMN_209011	ILMN_211479	CALU	NM_007594.3	NM_007594.3	ILMN_1218668	0	0	6	29324607	black	red	2.841323474	1.048887224	1.792436249	-0.743549025	7.099454631	5.31948055	1.779974081	3.539506469
ILMN_217197	ILMN_217197	CCDC47	NM_026009.2	NM_026009.2	ILMN_2706051	0	0	11	106062210	black	red	1.487413525	1.047452703	0.439960822	0.607491881	1.327231467	0.982505407	0.34472606	0.637779346
ILMN_212848	ILMN_212848	KRIT1	NM_030675.2	NM_030675.2	ILMN_1257268	0	0	5	3813052	black	darkgrey	2.229292497	1.033184617	1.19610788	-0.162923264	11.48930804	4.116081338	7.373226703	-3.257145366
ILMN_208950	ILMN_208950	PTPN12	NM_011203.2	NM_011203.2	ILMN_2759945	0	0	5	20525050	black	red	2.13456167	1.028872425	1.105689245	-0.07681682	7.256294446	5.940151941	1.316142506	4.624009435
ILMN_257803	ILMN_257803	HNRPA1	NM_001039129.1	NM_001039129.1	ILMN_3096701	0	0	15	103069941	black	red	3.268845654	1.017435736	2.251409918	-1.233974182	9.388856836	7.26016474	2.128692096	5.131472644
ILMN_215900	ILMN_215900	PHF2	NM_011078.2	NM_011078.2	ILMN_2664950	0	0	13	48897496	black	darkgrey	4.247167716	1.013775657	3.233392059	-2.219616402	18.53248927	5.484052497	13.04843678	-7.564384281
ILMN_185613	ILMN_257947	NUS1	NM_030250.1	NM_030250.1	ILMN_2614895	0	0	10	52156450	black	red	2.131332073	1.010456297	1.120875776	-0.110419478	17.88243278	16.21007142	1.672361369	14.53771005
ILMN_209567	ILMN_209567	SNAP91	NM_013669.1	NM_013669.1	ILMN_2597032	0	0	9	86686795	black	cyan	1.725054414	1.007579194	0.71747522	0.290103974	10.17053569	1.349354775	8.821180911	-7.471826137
ILMN_212501	ILMN_212501	TANK	NM_011529.1	NM_011529.1	ILMN_2734028	0	0	2	61451813	black	darkgrey	4.598874003	1.002127365	3.596746637	-2.594619272	7.205600293	3.09115157	4.114448723	-1.023297152
ILMN_231262	ILMN_231262	EDIL3	NM_001037987.1	NM_001037987.1	ILMN_3124083	0	0	13	89793960	black	red	1.199297671	0.986781213	0.212516458	0.774264755	3.847190949	3.531592652	0.315598296	3.215994356
ILMN_189549	ILMN_246013	39878	NM_172606.2	NM_172606.2	ILMN_2745741	0	0	15	31387024	black	white	1.689742926	0.963445856	0.72629707	0.237148786	1.266924683	0.031656255	1.235268428	-1.203612172
ILMN_216522	ILMN_216522	RTN4	NM_194054.1	NM_194054.1	ILMN_3140071	0	0	11	29633799	black	white	3.589595479	0.958946505	2.630648975	-1.67170247	1.756074852	0.117361429	1.638713423	-1.521351994
ILMN_220728	ILMN_220728	D3UCLA1	NM_030685.1	NM_030685.1	ILMN_2805945	0	0	3	58610414	black	red	1.863599026	0.935697661	0.927901365	0.007796296	1.058067278	0.973826887	0.084240391	0.889586496
ILMN_218989	ILMN_218989	ARPC5	NM_026369.1	NM_026369.1	ILMN_1244135	0	0	1	154616003	black	red	2.758132964	0.917508233	1.84062473	-0.923116497	19.73153119	15.35230798	4.379223209	10.97308477
ILMN_208864	ILMN_217463	IL1RAP	NM_134103.1	NM_134103.1	ILMN_1243228	0	0	16	26701218	black	grey	1.409549455	0.886414941	0.523134514	0.363280426	0.079123482	0.030742283	0.0483812	-0.017638917
ILMN_208950	ILMN_208950	PTPN12	NM_011203.2	NM_011203.2	ILMN_2759943	0	0	5	20525053	black	red	2.212133464	0.857738812	1.354394652	-0.49665584	7.655337325	6.014212077	1.641125248	4.373086829
ILMN_237382	ILMN_237382	DNAJB6	NM_001037941.1	NM_001037941.1	ILMN_3107377	0	0	5	30066879	black	red	2.060966676	0.85332349	1.207643186	-0.354319695	33.86046901	26.28181405	7.578654958	18.70315909
ILMN_191646	ILMN_191646	ATF2	scl19129.15_66		ILMN_2751054	0	0	2	73656956	black	red	1.120077292	0.825829179	0.294248113	0.531581065	15.5870802	14.03442524	1.552654962	12.48177027
ILMN_187361	ILMN_251641	SLMAP	NM_032008.3	NM_032008.3	ILMN_1249227	0	0	14	27249315	black	white	1.417806601	0.810422609	0.607383993	0.203038616	5.316426818	0.963027303	4.353399515	-3.390372212
ILMN_222285	ILMN_222285	IVNS1ABP	NM_054102.2	NM_054102.2	ILMN_2747456	0	0	1	153210259	black	red	1.249525348	0.798985055	0.450540293	0.348444762	1.736533461	1.263544144	0.472989317	0.790554828
ILMN_189978	ILMN_244675	TNRC15	NM_146112.3	NM_146112.3	ILMN_1247017	0	0	1	89343013	black	red	1.014048573	0.798036485	0.216012088	0.582024397	0.169228125	0.133998431	0.035229694	0.098768737
ILMN_211956	ILMN_211956	UBE2Q2	NM_180600.2	NM_180600.2	ILMN_2621122	0	0	9	55016042	black	white	2.327895416	0.791575633	1.536319784	-0.744744151	3.694770544	0.279556126	3.415214419	-3.135658293
ILMN_219943	ILMN_219943	PCMTD1	NM_183028.3	NM_183028.3	ILMN_1256175	0	0	1	7160806	black	white	1.998194892	0.784976218	1.213218674	-0.428242456	0.418777014	0.039735157	0.379041857	-0.3393067
ILMN_246443	ILMN_246443	CCDC109A	NM_001033259.1	NM_001033259.1	ILMN_2863060	0	0	10	58844087	black	red	1.002766697	0.782378952	0.220387746	0.561991206	2.115338659	1.937196674	0.178141985	1.759054689
ILMN_196339	ILMN_196339	DYNLL2	NM_026556.3	NM_026556.3	ILMN_2609052	0	0	11	87794141	black	red	1.285280436	0.779771787	0.50550865	0.274263137	3.638680538	2.912414489	0.726266049	2.18614844
ILMN_261287	ILMN_261287	CHM	NM_018818.2	NM_018818.2	ILMN_3151210	0	0	20	110157241	black	red	1.281265846	0.766323104	0.514942742	0.251380362	1.873937686	1.285205169	0.588732517	0.696472652
ILMN_196335	ILMN_196335	THNSL1	NM_177588.2	NM_177588.2	ILMN_3064134	0	0	2	21134481	black	red	1.408216838	0.765719799	0.642497039	0.12322276	5.356561894	4.82172617	0.534835724	4.286890446
ILMN_229836	ILMN_229836	RSRC2	NM_001005525.1	NM_001005525.1	ILMN_3111334	0	0	5	124186588	black	red	2.500531345	0.74171235	1.758818995	-1.017106645	9.658500729	8.157743119	1.50075761	6.656985509
ILMN_216867	ILMN_216867	FAM134C	NM_026501.2	NM_026501.2	ILMN_2676253	0	0	11	100964221	black	red	1.683420007	0.740204919	0.943215087	-0.203010168	3.454490955	2.29622479	1.158266165	1.137958625
ILMN_261727	ILMN_314403	PPM2C	NM_001098231.1	NM_001098231.1	ILMN_3162452	0	0	4	11887873	black	grey	1.386941824	0.730838126	0.656103698	0.074734428	0.108044648	0.016521962	0.091522687	-0.075000725
ILMN_208864	ILMN_208864	IL1RAP	NM_008364.1	NM_008364.1	ILMN_2740464	0	0	16	26701220	black	red	1.222523953	0.719774832	0.502749121	0.217025711	1.000055996	0.513330075	0.486725921	0.026604154
ILMN_209845	ILMN_209845	MAP2K6	NM_011943.1	NM_011943.1	ILMN_1215521	2.61E-06	0	11	110215335	black	pink	1.163518907	0.702595083	0.460923824	0.241671259	1.549032652	0.389623177	1.159409475	-0.769786298
ILMN_247560	ILMN_247560	2310047C04RIK	NM_027341.1	NM_027341.1	ILMN_2942314	0	0	16	48926093	black	red	1.11204702	0.699772955	0.412274064	0.287498891	2.006284479	1.752677306	0.253607173	1.499070133
ILMN_219405	ILMN_219405	GPR27	NM_008158.1	NM_008158.1	ILMN_2708377	0	0	6	99643684	black	red	0.981294124	0.695274361	0.286019763	0.409254598	0.546875082	0.486381668	0.060493415	0.425888253
ILMN_214137	ILMN_214137	NAP1L1	NM_015781.3	NM_015781.3	ILMN_1241857	0	0	10	110933279	black	grey	2.041711135	0.692174144	1.349536992	-0.657362848	0.13391	0.015843364	0.118066636	-0.102223272
ILMN_212113	ILMN_212113	CRYZ	NM_009968.1	NM_009968.1	ILMN_2637792	0	0	3	154274399	black	red	1.809260349	0.688752639	1.12050771	-0.431755071	10.44723168	9.097443839	1.349787845	7.747655994
ILMN_215023	ILMN_215023	AI593442	NM_177907.2	NM_177907.2	ILMN_2733828	0	0	9	52483089	black	blue	1.090188264	0.676921798	0.413266466	0.263655332	0.731915436	0.615491515	0.116423921	0.499067594
ILMN_191490	ILMN_191490	ZHX1	NM_009572.3	NM_009572.3	ILMN_2479530	0	0	15	57880127	black	white	1.410485209	0.667713685	0.742771524	-0.075057839	2.218065566	0.231425929	1.986639638	-1.755213709
ILMN_220680	ILMN_220680	CCNC	NM_016746.2	NM_016746.2	ILMN_2725232	0	0	4	21676934	black	red	1.001259885	0.665584841	0.335675044	0.329909797	0.235035394	0.152969566	0.082065828	0.070903739
ILMN_215086	ILMN_215086	SIAT7F	scl050935.8_5	NM_016973.1	ILMN_2655373	0	0	2	32474933	black	red	1.767041529	0.647597767	1.119443763	-0.471845996	0.401863268	0.348899695	0.052963574	0.295936121
ILMN_246037	ILMN_246037	RABGAP1	NM_001033960.1	NM_001033960.1	ILMN_3139344	0	0	2	37392861	black	red	0.919584512	0.646508238	0.273076275	0.373431963	0.462493297	0.407445046	0.055048251	0.352396796
ILMN_214905	ILMN_214905	BMPR1A	NM_009758.4	NM_009758.4	ILMN_2653312	0	0	14	35227785	black	red	1.037140257	0.626425186	0.410715071	0.215710115	3.256584676	2.92033083	0.336253846	2.584076984
ILMN_213712	ILMN_213712	GABRG2	NM_177408.3	NM_177408.3	ILMN_3127420	0	0	11	41759729	black	cyan	1.94387912	0.625281362	1.318597758	-0.693316395	11.81557085	2.192377533	9.623193314	-7.430815782
ILMN_237118	ILMN_237118	RLBP1L1	NM_028940.1	NM_028940.1	ILMN_3141565	0	0	4	9209050	black	red	0.970802826	0.623347249	0.347455576	0.275891673	8.342756309	7.590137477	0.752618832	6.837518645
ILMN_219173	ILMN_219173	BC067047	NM_177782.3	NM_177782.3	ILMN_2705235	0	0	2	166392716	black	darkgrey	3.248475401	0.604576239	2.643899162	-2.039322923	4.613625162	3.029792506	1.583832657	1.445959849
ILMN_237659	ILMN_237659	SDCBP	NM_016807.1	NM_016807.1	ILMN_2927025	0	0	4	6322400	black	red	1.026182145	0.589252021	0.436930124	0.152321897	0.174452964	0.094167032	0.080285932	0.0138811
ILMN_209955	ILMN_209955	INTS3	NM_145540.2	NM_145540.2	ILMN_2697279	0	0	3	90195835	black	red	2.485948678	0.58552078	1.900427899	-1.314907119	3.913426728	2.561382443	1.352044286	1.209338157
ILMN_189681	ILMN_189681	TRAPPC3	NM_013718.2	NM_013718.2	ILMN_2463447	0	0	4	125949950	black	red	1.425538637	0.573185321	0.852353317	-0.279167996	19.05749286	15.88102341	3.176469448	12.70455396
ILMN_189811	ILMN_189811	TNFRSF21	NM_178589.3	NM_178589.3	ILMN_2464573	6.45E-07	0	17	43222378	black	red	0.968457298	0.568277151	0.400180147	0.168097003	0.727496386	0.408235896	0.31926049	0.088975406
ILMN_188426	ILMN_188426	TRIM9	NM_053167.2	NM_053167.2	ILMN_2452579	0	0	12	71352134	black	grey	0.931173843	0.565420701	0.365753142	0.199667559	0.093452878	0.022360427	0.071092451	-0.048732024
ILMN_190828	ILMN_250995	CLIP1	NM_019765.4	NM_019765.4	ILMN_1238497	0	8.24E-06	5	124029309	black	red	0.79911939	0.563254534	0.235864857	0.327389677	0.986012253	0.837951761	0.148060492	0.689891269
ILMN_225051	ILMN_225051	ATP2B1	NM_026482.1	NM_026482.1	ILMN_2878021	0	0	10	98479642	black	cyan	1.275363215	0.562913083	0.712450132	-0.149537049	1.212715774	0.260797745	0.951918029	-0.691120284
ILMN_250995	ILMN_250995	CLIP1	NM_019765.2	NM_019765.2	ILMN_2920759	0	5.60E-06	5	123839883	black	pink	0.730670992	0.551058555	0.179612437	0.371446118	0.402938333	0.05302421	0.349914123	-0.296889913
ILMN_214616	ILMN_260405	SFRS5	NM_001079694.1	NM_001079694.1	ILMN_2772274	0	0	12	82048503	black	red	1.414887841	0.547440197	0.867447644	-0.320007448	6.543227159	4.952329691	1.590897468	3.361432223
ILMN_214788	ILMN_214788	RAB5A	NM_025887.2	NM_025887.2	ILMN_2786763	0	0	17	52971561	black	grey	1.536777839	0.547203231	0.989574608	-0.442371377	0.253659666	0.177242331	0.076417334	0.100824997
ILMN_216801	ILMN_216801	CAPN7	NM_009796.2	NM_009796.2	ILMN_2675535	0	0	14	32184322	black	grey	0.929747072	0.543986401	0.385760671	0.15822573	0.397213652	0.089911507	0.307302145	-0.217390638
ILMN_194315	ILMN_251451	UBTF	NM_001044383.1	NM_001044383.1	ILMN_1255927	0	0	11	102167554	black	darkgrey	2.765900478	0.532055692	2.233844786	-1.701789094	23.49390388	5.910298487	17.58360539	-11.67330691
ILMN_222864	ILMN_222864	ASRGL1	NM_025610.3	NM_025610.3	ILMN_1224874	0	0	19	9186451	black	red	0.627410974	0.528565187	0.098845788	0.429719399	0.110559819	0.099742916	0.010816903	0.088926012
ILMN_234613	ILMN_234613	2610507B11RIK	NM_001002004.1	NM_001002004.1	ILMN_3086201	0	0	11	78085507	black	red	0.716703102	0.524974246	0.191728856	0.33324539	0.2176147	0.152283507	0.065331193	0.086952314
ILMN_216423	ILMN_216423	SNRP70	NM_009224.4	NM_009224.4	ILMN_2670959	0	0	7	52632736	black	pink	0.764004565	0.522487753	0.241516812	0.28097094	1.795006602	0.825479203	0.9695274	-0.144048197
ILMN_217053	ILMN_217053	LASS6	NM_172856.3	NM_172856.3	ILMN_2678580	2.87E-06	0	2	68949083	black	grey	0.884155373	0.521462162	0.362693212	0.15876895	0.138584572	0.082248436	0.056336136	0.025912301
ILMN_208854	ILMN_208854	CADPS2	NM_153163.3	NM_153163.3	ILMN_2590164	0	0	6	23278800	black	blue	0.954898347	0.514905948	0.439992399	0.074913549	18.05823334	16.72267431	1.33555903	15.38711528
ILMN_222297	ILMN_324551	CEP170	NM_001099637.1	NM_001099637.1	ILMN_1240566	0	0	1	178666009	black	red	0.745197597	0.49670853	0.248489067	0.248219462	1.339098115	0.958315112	0.380783003	0.577532109
ILMN_220448	ILMN_220448	MTAP1B	NM_008634.1	NM_008634.1	ILMN_2932081	1.49E-13	1.71E-08	13	100194837	black	red	0.7152087	0.496529435	0.218679265	0.27785017	0.347256512	0.247667287	0.099589225	0.148078062
ILMN_229647	ILMN_229647	WHRN	NM_001008795.1	NM_001008795.1	ILMN_3082031	0	0	4	63076219	black	darkgrey	1.879845886	0.494049901	1.385795985	-0.891746084	1.281517384	0.35879683	0.922720554	-0.563923723
ILMN_224599	ILMN_224599	FUSIP1	NM_001080387.1	NM_001080387.1	ILMN_3019002	0	0	4	135420489	black	red	0.712925038	0.494025972	0.218899066	0.275126907	3.630288307	2.632692644	0.997595663	1.635096982
ILMN_188259	ILMN_188259	TOLLIP	NM_023764.3	NM_023764.3	ILMN_1229720	0	0	7	149069033	black	red	0.713944476	0.490512489	0.223431986	0.267080503	1.028211762	0.848555252	0.17965651	0.668898742
ILMN_243664	ILMN_243664	VPS35	NM_022997.2	NM_022997.2	ILMN_2844784	0	0	8	88151221	black	grey	0.693428123	0.478907497	0.214520626	0.26438687	0.056894716	0.022835875	0.034058841	-0.011222966
ILMN_220448	ILMN_220448	MTAP1B	NM_008634.1	NM_008634.1	ILMN_2750248	1.29E-16	1.81E-12	13	100194561	black	red	0.66286902	0.46283778	0.20003124	0.26280654	0.604762588	0.358508079	0.24625451	0.112253569
ILMN_211977	ILMN_211977	PHF6	NM_027642.1	NM_027642.1	ILMN_1230912	0	0	20	50309243	black	grey	0.666439998	0.457169766	0.209270231	0.247899535	0.167183531	0.050349297	0.116834234	-0.066484936
ILMN_185891	ILMN_232533	1600021P15RIK	NM_177718.3	NM_177718.3	ILMN_1212632	0	0	16	28827858	black	red	0.783175254	0.456102236	0.327073018	0.129029218	0.444023717	0.301034361	0.142989355	0.158045006
ILMN_211853	ILMN_211853	1810055E12RIK	NM_026437.2	NM_026437.2	ILMN_2620131	0	6.93E-06	19	60893455	black	red	1.534863377	0.454837514	1.080025864	-0.62518835	1.444009619	0.936503748	0.507505871	0.428997876
ILMN_210814	ILMN_210814	GORASP2	NM_027352.3	NM_027352.3	ILMN_2609457	0	0	2	70526466	black	red	0.907099252	0.454394903	0.45270435	0.001690553	17.54738674	16.23474238	1.312644358	14.92209802
ILMN_212950	ILMN_212950	M6PR	scl017113.8_48	NM_010749.4	ILMN_2658219	0	0			black	red	0.64304976	0.450406872	0.192642888	0.257763984	10.21227397	8.238186209	1.974087759	6.26409845
ILMN_188197	ILMN_188197	TRIM33	NM_053170.2	NM_053170.2	ILMN_1236637	0	0	3	103158125	black	pink	0.818359097	0.441778585	0.376580512	0.065198073	0.31075754	0.030315978	0.280441562	-0.250125584
ILMN_196029	ILMN_251367	PIAS1	NM_019663.3	NM_019663.3	ILMN_2737777	0	0	9	62727922	black	red	0.722681839	0.429943487	0.292738352	0.137205135	1.445363237	1.265528473	0.179834765	1.085693708
ILMN_186272	ILMN_186272	UHRF2	NM_144873.2	NM_144873.2	ILMN_1219262	0	0	19	30163761	black	brown	1.078914631	0.417198702	0.661715929	-0.244517227	0.623157468	0.209225562	0.413931906	-0.204706344
ILMN_217576	ILMN_217576	HNRNPH1	NM_021510.2	NM_021510.2	ILMN_2684987	0	0	11	50195018	black	red	0.672102947	0.410100188	0.262002759	0.148097428	9.245313233	8.234205915	1.011107318	7.223098597
ILMN_188197	ILMN_188197	TRIM33	NM_053170.2	NM_053170.2	ILMN_2450590	0	0	3	103158118	black	pink	0.84234018	0.406921724	0.435418456	-0.028496732	0.267224885	0.06986238	0.197362506	-0.127500126
ILMN_229562	ILMN_229562	MORF4L1	NM_024431.2	NM_024431.2	ILMN_3123716	0	0	9	89987149	black	red	0.806453669	0.405579078	0.400874591	0.004704487	0.428566913	0.282370421	0.146196492	0.13617393
ILMN_249709	ILMN_249709	SYT11	NM_018804.3	NM_018804.3	ILMN_3141334	0	0	3	88551710	black	grey	1.110190723	0.401776437	0.708414286	-0.30663785	0.064315331	0.043083312	0.021232019	0.021851292
ILMN_213668	ILMN_213668	NUP88	NM_172394.2	NM_172394.2	ILMN_3034381	6.78E-07	0	11	70781502	black	red	1.128009836	0.397431027	0.730578809	-0.333147782	3.763493142	2.687713634	1.075779508	1.611934126
ILMN_215869	ILMN_215869	JPH1	NM_020604.1	NM_020604.1	ILMN_1217728	0	0	1	16987580	black	red	0.56771332	0.393932004	0.173781316	0.220150688	5.087063481	4.501025159	0.586038322	3.914986838
ILMN_257297	ILMN_257297	STAG2	NM_001077712.1	NM_001077712.1	ILMN_3123970	0	0	20	39629125	black	darkred	1.817055198	0.391311694	1.425743504	-1.03443181	0.497408068	0.062595435	0.434812633	-0.372217197
ILMN_249029	ILMN_249029	2210418O10RIK	NM_029813.2	NM_029813.2	ILMN_3129372	0	0			black	red	0.891205878	0.391026565	0.500179313	-0.109152748	0.267011459	0.211904791	0.055106668	0.156798123
ILMN_208864	ILMN_208864	IL1RAP	NM_008364.1	NM_008364.1	ILMN_1226428	0	0	16	26710639	black	cyan	0.730147984	0.389387859	0.340760125	0.048627734	1.684970536	0.249504878	1.435465659	-1.185960781
ILMN_210641	ILMN_210641	XRCC6	NM_010247.2	NM_010247.2	ILMN_1216412	0	0	15	81849454	black	red	0.890947605	0.384720749	0.506226856	-0.121506107	9.066119753	7.636642422	1.429477331	6.207165091
ILMN_212268	ILMN_212268	RBM6	NM_011251.2	NM_011251.2	ILMN_2738475	0	0	9	107735766	black	pink	0.883822004	0.376721458	0.507100545	-0.130379087	0.192069934	0.02172933	0.170340604	-0.148611273
ILMN_201529	ILMN_201529	PABPC1	NM_008774.2	NM_008774.2	ILMN_2705407	0	0	15	36538250	black	red	0.765519608	0.371068688	0.39445092	-0.023382231	4.640533391	3.942125083	0.698408307	3.243716776
ILMN_220900	ILMN_220900	KLHL24	NM_029436.3	NM_029436.3	ILMN_2860244	0	0	16	20127529	black	red	0.47812976	0.366821269	0.111308491	0.255512778	0.428685372	0.321382763	0.107302608	0.214080155
ILMN_184627	ILMN_184627	USP8	NM_019729.2	NM_019729.2	ILMN_1214515	0	0	2	126533117	black	red	0.576253672	0.364858137	0.211395535	0.153462602	2.704163756	2.472965235	0.231198521	2.241766714
ILMN_189104	ILMN_189104	USP53	NM_133857.3	NM_133857.3	ILMN_1252444	0	0	3	122636832	black	red	0.856598288	0.362255304	0.494342983	-0.132087679	2.207873211	1.463576057	0.744297155	0.719278902
ILMN_208941	ILMN_208941	RASGRP1	NM_011246.2	NM_011246.2	ILMN_1214318	0	0	2	117107666	black	red	0.491302725	0.353077407	0.138225318	0.214852089	4.70066458	4.375230823	0.325433757	4.049797066
ILMN_214142	ILMN_214142	LSG1	NM_178069.5	NM_178069.5	ILMN_1248340	0	0	16	30585706	black	red	1.012962914	0.349488878	0.663474037	-0.313985159	12.28015845	10.31235602	1.967802431	8.344553592
ILMN_212744	ILMN_212744	HSPA9	NM_010481.1	NM_010481.1	ILMN_1222803	0	0	18	35098245	black	red	0.70089743	0.344375613	0.356521817	-0.012146204	0.650637433	0.401133713	0.249503719	0.151629994
ILMN_220374	ILMN_220374	PCNT	NM_008787.3	NM_008787.3	ILMN_2721221	0	0	10	75855747	black	darkgrey	1.694348171	0.34340605	1.350942121	-1.007536071	0.355080278	0.092558093	0.262522185	-0.169964092
ILMN_212343	ILMN_317121	LOC100044576	XM_001472856.1	XM_001472856.1	ILMN_2625342	0	0	7	3629650	black	darkgrey	1.100490444	0.336490275	0.764000169	-0.427509894	1.02448891	0.444671121	0.579817789	-0.135146668
ILMN_218664	ILMN_218664	HERC4	NM_026101.2	NM_026101.2	ILMN_2722469	0	0	10	62750669	black	red	0.730441493	0.334282327	0.396159166	-0.061876839	0.351385731	0.241938038	0.109447693	0.132490346
ILMN_208950	ILMN_208950	PTPN12	NM_011203.2	NM_011203.2	ILMN_2759944	0	0	5	20525052	black	red	0.838933616	0.334198982	0.504734634	-0.170535652	3.705151061	2.784901309	0.920249753	1.864651556
ILMN_257464	ILMN_257464	STX3	NM_011502.2	NM_011502.2	ILMN_3107114	0	0	19	11859923	black	red	0.764950657	0.333431612	0.431519045	-0.098087433	0.33650477	0.263512088	0.072992682	0.190519407
ILMN_214334	ILMN_214334	MYEF2	NM_010852.1	NM_010852.1	ILMN_1236139	0	0	2	124914695	black	red	0.615588632	0.331619217	0.283969415	0.047649802	0.090169553	0.027925913	0.062243639	-0.034317726
ILMN_185430	ILMN_246791	IDS	NM_001038991.1	NM_001038991.1	ILMN_2769978	0	0	20	67613228	black	red	0.73780567	0.320134626	0.417671045	-0.097536419	1.185852223	1.021584748	0.164267475	0.857317273
ILMN_210861	ILMN_210861	EPHA7	NM_010141.2	NM_010141.2	ILMN_2826669	0	0	4	28892100	black	red	0.830249415	0.317080137	0.513169278	-0.196089141	0.173661272	0.090044455	0.083616817	0.006427639
ILMN_185623	ILMN_185623	ZFP288	scl0001841.1_90	XM_147215.1	ILMN_1259424	0	0	16	43577249	black	red	0.4929457	0.316734156	0.176211544	0.140522612	0.178026539	0.064776975	0.113249565	-0.04847259
ILMN_215873	ILMN_215873	ATRX	NM_009530.1	NM_009530.1	ILMN_2929300	0	0	20	102997339	black	red	0.389805032	0.314888328	0.074916704	0.239971624	1.290734356	1.129775822	0.160958534	0.968817288
ILMN_213616	ILMN_213616	1810074P20RIK	NM_026194.3	NM_026194.3	ILMN_1238246	0	0	4	25178490	black	grey	0.450642691	0.310743674	0.139899017	0.170844658	0.078492622	0.018357652	0.06013497	-0.041777317
ILMN_240572	ILMN_240572	ZC4H2	NM_001003916.1	NM_001003916.1	ILMN_3078052	0	0	20	92835442	black	red	0.401614337	0.308202976	0.093411361	0.214791614	1.550718591	1.153048678	0.397669912	0.755378766
ILMN_223133	ILMN_223133	SYAP1	NM_025932.1	NM_025932.1	ILMN_2941840	0	0	20	159295181	black	grey	0.733567021	0.307326038	0.426240983	-0.118914946	0.062024123	0.005660229	0.056363894	-0.050703665
ILMN_218857	ILMN_218857	CALR	NM_007591.3	NM_007591.3	ILMN_2861176	0	0	8	87368500	black	red	1.077897708	0.306260414	0.771637295	-0.465376881	0.076097649	0.04902172	0.027075929	0.021945791
ILMN_260708	ILMN_260708	SFRS5	NM_001079695.1	NM_001079695.1	ILMN_3148662	0	0	12	82050768	black	red	1.291597977	0.305922498	0.985675479	-0.679752981	1.567847357	0.422356549	1.145490808	-0.723134259
ILMN_217610	ILMN_217610	C030048B08RIK	NM_172991.2	NM_172991.2	ILMN_1259185	0	0	5	3596251	black	red	0.659404193	0.299584728	0.359819464	-0.060234736	0.95691568	0.745183262	0.211732418	0.533450845
ILMN_211010	ILMN_211010	AKT3	NM_011785.2	NM_011785.2	ILMN_1259290	0	0	1	178955415	black	grey	0.541643757	0.297995566	0.24364819	0.054347376	0.016288372	0.007804315	0.008484056	-0.000679741
ILMN_210896	ILMN_323601	LOC100047009	XR_033125.1	XR_033125.1	ILMN_2628591	0	0	5	23258101	black	red	0.417987623	0.294285544	0.123702079	0.170583465	1.163494623	0.851039744	0.312454879	0.538584865
ILMN_186066	ILMN_255898	CAPRIN1	NM_016739.2	NM_016739.2	ILMN_2761008	0	0	2	103606692	black	red	1.152303273	0.285594396	0.866708877	-0.581114481	0.476526724	0.168552467	0.307974257	-0.139421789
ILMN_240463	ILMN_240463	OBFC2A	NM_028696.2	NM_028696.2	ILMN_2996904	0	0	1	51528100	black	grey	0.877553229	0.28548485	0.592068378	-0.306583528	0.01537428	0.010974277	0.004400002	0.006574275
ILMN_220600	ILMN_220600	MYO18A	NM_011586.2	NM_011586.2	ILMN_2724235	0	0	11	77679337	black	red	1.624897798	0.282975476	1.341922321	-1.058946845	2.438078177	1.511238084	0.926840093	0.584397991
ILMN_211417	ILMN_211417	PSIP1	NM_133948.4	NM_133948.4	ILMN_2617478	0	0	4	83101865	black	grey	0.432274471	0.282898792	0.149375679	0.133523113	0.155556277	0.053750337	0.101805941	-0.048055604
ILMN_243008	ILMN_243008	SLK	NM_009289.1	NM_009289.1	ILMN_2888786	0	0	19	47695564	black	pink	0.931622891	0.279753604	0.651869287	-0.372115683	1.631624801	0.324795072	1.306829729	-0.982034657
ILMN_251285	ILMN_251285	ATE1	NM_001029895.2	NM_001029895.2	ILMN_3163403	0	0	7	137538229	black	red	0.460603948	0.279104226	0.181499722	0.097604504	3.573170097	2.22278459	1.350385507	0.872399083
ILMN_208836	ILMN_208836	TCEB1	NM_026456.2	NM_026456.2	ILMN_2995698	0	0	1	16627378	black	red	0.736667159	0.277902006	0.458765153	-0.180863147	0.632391588	0.256361527	0.376030061	-0.119668534
ILMN_209126	ILMN_209126	KLHL9	NM_172871.2	NM_172871.2	ILMN_2592779	1.72E-14	1.49E-09	4	88366136	black	grey	0.463277299	0.267835269	0.195442029	0.07239324	0.464837158	0.033055319	0.431781839	-0.398726519
ILMN_193636	ILMN_226504	PUS10	NM_028304.2	NM_028304.2	ILMN_2685569	0	0	11	23629027	black	red	0.375292245	0.261827598	0.113464648	0.14836295	3.515806137	2.693185497	0.82262064	1.870564857
ILMN_239545	ILMN_239545	AGTPBP1	NM_001048008.1	NM_001048008.1	ILMN_3117612	0	0	13	59613703	black	red	0.454003176	0.261555739	0.192447436	0.069108303	1.289134393	1.163499157	0.125635235	1.037863922
ILMN_223180	ILMN_223180	MED7	NM_025426.2	NM_025426.2	ILMN_1225666	0	0	11	46254606	black	darkgrey	0.839052102	0.26030002	0.578752082	-0.318452062	0.612783265	0.234278806	0.378504459	-0.144225653
ILMN_210623	ILMN_210623	4933424B01RIK	NM_138757.2	NM_138757.2	ILMN_1252267	0	0	6	146503525	black	red	0.530010899	0.260054273	0.269956626	-0.009902353	0.227294709	0.132306051	0.094988657	0.037317394
ILMN_190418	ILMN_256490	PEX3	NM_019961.2	NM_019961.2	ILMN_2738242	0	0	10	13244772	black	red	1.106231086	0.257394333	0.848836753	-0.59144242	0.700302764	0.334656229	0.365646535	-0.030990306
ILMN_209126	ILMN_209126	KLHL9	NM_172871.2	NM_172871.2	ILMN_1246060	4.14E-11	1.08E-10	4	88365635	black	blue	0.324762259	0.25307908	0.071683179	0.181395901	0.397178873	0.065592474	0.331586399	-0.265993925
ILMN_216425	ILMN_216425	ACCN1	NM_007384.2	NM_007384.2	ILMN_1255375	0	0	11	80965608	black	cyan	0.381379184	0.252740681	0.128638503	0.124102177	0.994535551	0.169410671	0.825124881	-0.65571421
ILMN_189681	ILMN_189681	TRAPPC3	NM_013718.2	NM_013718.2	ILMN_2503748	0	0	4	125951177	black	royalblue	1.31799489	0.245384329	1.07261056	-0.827226231	9.094969693	0.782248312	8.312721381	-7.530473069
ILMN_220900	ILMN_220900	KLHL24	NM_029436.3	NM_029436.3	ILMN_2860242	0	0	16	20127409	black	red	0.589792343	0.241306159	0.348486184	-0.107180026	0.459398317	0.358907006	0.100491312	0.258415694
ILMN_219089	ILMN_219089	CUL4A	NM_146207.1	NM_146207.1	ILMN_2704119	0	0	8	13136203	black	red	0.343536765	0.238368282	0.105168483	0.133199799	2.585544479	2.263804809	0.32173967	1.942065139
ILMN_216438	ILMN_216438	APRIN	NM_175310.5	NM_175310.5	ILMN_1259798	0	0	5	151603179	black	grey	0.580070714	0.237361876	0.342708839	-0.105346963	0.184288947	0.090637003	0.093651944	-0.003014941
ILMN_217907	ILMN_217907	RANBP9	NM_019930.1	NM_019930.1	ILMN_2689160	0	0	13	43507839	black	grey	0.383204774	0.234501009	0.148703765	0.085797243	0.014778035	0.007138029	0.007640006	-0.000501977
ILMN_184664	ILMN_184664	VPS16	NM_030559.2	NM_030559.2	ILMN_2420505	0	0	2	130266253	black	red	0.345732272	0.232095895	0.113636377	0.118459518	7.206629251	6.386450382	0.820178869	5.566271513
ILMN_184627	ILMN_184627	USP8	NM_019729.2	NM_019729.2	ILMN_2420200	0	0	2	126576735	black	red	0.325446566	0.231889242	0.093557324	0.138331918	8.789586491	8.123125368	0.666461122	7.456664246
ILMN_245467	ILMN_245467	NCOA4	NM_001033988.1	NM_001033988.1	ILMN_3132361	0	0	14	32989915	black	red	0.395575852	0.231475902	0.16409995	0.067375952	0.808706528	0.62387644	0.184830087	0.439046353
ILMN_188074	ILMN_226799	FAM108B	NM_146096.3	NM_146096.3	ILMN_2734234	0	0	19	21758721	black	brown	3.018651477	0.230254566	2.788396911	-2.558142345	0.46425888	0.233778657	0.230480223	0.003298434
ILMN_233910	ILMN_233910	LOC329575	NM_001024849.1	NM_001024849.1	ILMN_3066673	0	0	2	177569286	black	red	0.598079216	0.227031705	0.371047511	-0.144015807	0.311668658	0.233908089	0.077760569	0.15614752
ILMN_217037	ILMN_217037	EFR3A	NM_133766.3	NM_133766.3	ILMN_2694758	0	0	15	65689069	black	blue	0.384821761	0.226795017	0.158026745	0.068768272	37.13307812	35.04468656	2.088391558	32.956295
ILMN_190430	ILMN_226732	2310044G17RIK	NM_173735.2	NM_173735.2	ILMN_2689138	0	0	12	88304662	black	red	0.77607625	0.223952964	0.552123286	-0.328170322	2.600548384	1.578029084	1.0225193	0.555509784
ILMN_213660	ILMN_213660	LGI4	NM_144556.2	NM_144556.2	ILMN_2639386	0	0	7	31855499	black	red	1.237159307	0.223684517	1.01347479	-0.789790272	1.284959646	0.676597881	0.608361765	0.068236116
ILMN_215072	ILMN_215072	NBR1	scl40878.26_32	NM_008676.1	ILMN_2664797	0	0	11	101437653	black	grey	0.32841312	0.22100168	0.10741144	0.11359024	0.108709732	0.018737766	0.089971967	-0.071234201
ILMN_223286	ILMN_223286	AXIN2	NM_015732.3	NM_015732.3	ILMN_2896314	0	0	11	108811769	black	red	1.554377626	0.217162182	1.337215444	-1.120053261	1.182498911	0.87804661	0.304452301	0.57359431
ILMN_217944	ILMN_217944	RCAN3	NM_022980.4	NM_022980.4	ILMN_2732695	0	0	4	134968325	black	red	1.417918093	0.21615171	1.201766382	-0.985614672	1.834561835	0.842239456	0.992322379	-0.150082923
ILMN_217106	ILMN_217106	TGOLN1	NM_009443.3	NM_009443.3	ILMN_1248415	2.55E-08	0	6	72560579	black	grey	0.807010309	0.215891845	0.591118464	-0.37522662	0.039461513	0.027832505	0.011629008	0.016203496
ILMN_217489	ILMN_217489	RNF138	NM_019706.2	NM_019706.2	ILMN_2683822	0	0	18	21160567	black	red	0.771137263	0.210776741	0.560360522	-0.349583782	0.266101875	0.167243999	0.098857876	0.068386124
ILMN_215039	ILMN_215039	CHD4	NM_145979.2	NM_145979.2	ILMN_2697652	0	0	6	125063959	black	grey	0.455624217	0.207678407	0.24794581	-0.040267403	0.1377163	0.04404482	0.09367148	-0.04962666
ILMN_193571	ILMN_193571	ZFP207	NM_011751.2	NM_011751.2	ILMN_2498416	0	0	11	80208748	black	grey	0.344562867	0.206086973	0.138475894	0.067611078	0.021260411	0.003596909	0.017663502	-0.014066593
ILMN_222821	ILMN_222821	SYF2	NM_026780.1	NM_026780.1	ILMN_2956381	0	0	4	134209229	black	red	0.937518088	0.203304047	0.734214041	-0.530909994	6.22355242	5.128059755	1.095492665	4.03256709
ILMN_229978	ILMN_229978	DLGAP1	NM_027712.2	NM_027712.2	ILMN_3093132	0	0	17	71136535	black	blue	0.486959956	0.201175066	0.28578489	-0.084609825	3.655702954	3.382750611	0.272952343	3.109798269
ILMN_212180	ILMN_312865	LOC100047393	XM_001478170.1	XM_001478170.1	ILMN_1241606	0	0	8	107037273	black	red	0.581317631	0.200009221	0.38130841	-0.181299189	2.74066792	2.004473911	0.736194009	1.268279901
ILMN_219332	ILMN_219332	FGF13	NM_010200.2	NM_010200.2	ILMN_1257196	0	0	20	56316685	black	orange	1.193278379	0.197192915	0.996085464	-0.798892549	2.895473815	0.244649804	2.650824011	-2.406174207
ILMN_220643	ILMN_220643	BICD1	NM_009753.1	NM_009753.1	ILMN_1218368	0	0	6	149469033	black	red	0.406937438	0.19647066	0.210466778	-0.013996117	2.112428041	1.703063053	0.409364988	1.293698065
ILMN_199431	ILMN_199431	LMO3	NM_207222.1	NM_207222.1	ILMN_3139548	0	0	6	138330139	black	red	0.412109791	0.194085659	0.218024132	-0.023938473	0.742209537	0.386539153	0.355670384	0.030868768
ILMN_208784	ILMN_208784	DARS	NM_145507.1	NM_145507.1	ILMN_3102333	0	0	1	130260808	black	grey	0.691152763	0.193377679	0.497775084	-0.304397405	0.785442643	0.363195158	0.422247485	-0.059052327
ILMN_210274	ILMN_210274	GRAMD3	NM_026240.2	NM_026240.2	ILMN_2662192	0	0	18	56645037	black	red	0.531775881	0.192367164	0.339408717	-0.147041553	4.313053711	3.349037881	0.964015831	2.38502205
ILMN_209493	ILMN_209493	D6WSU163E	NM_138594.3	NM_138594.3	ILMN_2596324	0	0	6	126925183	black	red	0.570287396	0.189099359	0.381188037	-0.192088678	0.112442933	0.088950816	0.023492117	0.065458699
ILMN_213924	ILMN_213924	FIZ1	NM_011813.2	NM_011813.2	ILMN_2642313	0	0	7	4958867	black	red	0.86503878	0.18384515	0.68119363	-0.49734848	0.484993179	0.321248694	0.163744485	0.157504209
ILMN_220167	ILMN_220167	BCCIP	NM_025392.2	NM_025392.2	ILMN_2759920	0	0	7	140912451	black	red	0.594367604	0.181793763	0.412573842	-0.230780079	1.338934069	1.073385349	0.26554872	0.80783663
ILMN_210132	ILMN_210132	RNF185	NM_145355.4	NM_145355.4	ILMN_2602548	0	0	11	3332412	black	red	0.451530482	0.17085327	0.280677212	-0.109823942	0.767229668	0.189893018	0.577336649	-0.387443631
ILMN_211794	ILMN_211794	DNAJB4	NM_027287.2	NM_027287.2	ILMN_2619611	0	0	3	151872857	black	red	0.469090903	0.170268946	0.298821957	-0.128553011	12.04224813	10.05539817	1.986849966	8.068548199
ILMN_218710	ILMN_218710	GDAP1	NM_010267.2	NM_010267.2	ILMN_2735940	0	0	1	17153996	black	red	0.803698926	0.169086148	0.634612778	-0.46552663	0.111163633	0.077860939	0.033302694	0.044558246
ILMN_221929	ILMN_221929	GABRB1	NM_008069.4	NM_008069.4	ILMN_2826167	0	0	5	72500049	black	red	0.314665306	0.168744845	0.145920462	0.022824383	0.138438345	0.053147917	0.085290428	-0.032142512
ILMN_210861	ILMN_210861	EPHA7	NM_010141.2	NM_010141.2	ILMN_1228560	0	0	4	28862917	black	red	0.344364146	0.168065536	0.17629861	-0.008233074	1.447223226	0.590565639	0.856657587	-0.266091948
ILMN_186272	ILMN_186272	UHRF2	NM_144873.2	NM_144873.2	ILMN_1221103	0	0	19	30130737	black	pink	0.427169148	0.166455306	0.260713842	-0.094258536	2.32499747	0.870297984	1.454699486	-0.584401503
ILMN_248808	ILMN_248808	OGFRL1	NM_001081079.1	NM_001081079.1	ILMN_3145814	0	0	1	23382882	black	grey	0.319100896	0.16320016	0.155900736	0.007299423	0.060135319	0.033134751	0.027000568	0.006134184
ILMN_213510	ILMN_213510	SPAST	NM_016962.1	NM_016962.1	ILMN_1246027	0	0	17	74758631	black	red	1.103690989	0.155123168	0.948567822	-0.793444654	0.283313648	0.178926269	0.10438738	0.074538889
ILMN_218696	ILMN_218696	NRN1	NM_153529.1	NM_153529.1	ILMN_2699052	0	0	13	36817901	black	blue	0.504875	0.15500081	0.34987419	-0.19487338	38.40541703	37.27662168	1.128795347	36.14782634
ILMN_210509	ILMN_210509	RIOK3	NM_024182.4	NM_024182.4	ILMN_1215768	0	0	18	12313932	black	red	0.543474451	0.154845027	0.388629424	-0.233784396	0.814990181	0.501048304	0.313941876	0.187106428
ILMN_248030	ILMN_248030	DYRK2	NM_001014390.2	NM_001014390.2	ILMN_3061028	0	0	10	118305805	black	red	1.073610911	0.153470534	0.920140376	-0.766669842	0.892183013	0.299266868	0.592916145	-0.293649277
ILMN_211422	ILMN_211422	EIF3S8	scl056347.10_39		ILMN_2615741	0	0	7	133700270	black	red	0.526913142	0.15186169	0.375051452	-0.223189762	1.538900162	0.361954921	1.176945241	-0.81499032
ILMN_184424	ILMN_184424	WARS	NM_011710.2	NM_011710.2	ILMN_3156343	1.60E-10	4.42E-07	12	110099540	black	red	0.271067176	0.147399948	0.123667228	0.02373272	0.356482105	0.246362399	0.110119706	0.136242693
ILMN_224361	ILMN_224361	CCT6A	NM_009838.1	NM_009838.1	ILMN_2962840	0	0			black	red	0.42298899	0.147296821	0.275692168	-0.128395347	0.586546786	0.169036642	0.417510144	-0.248473502
ILMN_186279	ILMN_248955	JAZF1	NM_173406.2	NM_173406.2	ILMN_1220232	0	0	6	52718930	black	red	0.425091568	0.146303193	0.278788375	-0.132485183	3.854661005	2.950965784	0.903695221	2.047270563
ILMN_211417	ILMN_211417	PSIP1	NM_133948.2	NM_133948.2	ILMN_2796429	0	0	4	82927220	black	grey	0.595606606	0.144891605	0.450715001	-0.305823396	0.120261361	0.033776915	0.086484446	-0.052707531
ILMN_215072	ILMN_215072	NBR1	scl40878.26_32	NM_008676.1	ILMN_1220889	0	0	11	101437652	black	red	0.258829015	0.141483831	0.117345185	0.024138646	0.18989344	0.048238791	0.141654649	-0.093415858
ILMN_218947	ILMN_218947	DMTF1	NM_011806.2	NM_011806.2	ILMN_1231803	0	0	5	9120379	black	pink	0.241213368	0.139149729	0.10206364	0.037086089	1.476574005	0.639642234	0.836931771	-0.197289537
ILMN_210385	ILMN_210385	RSL1D1	NM_025546.2	NM_025546.2	ILMN_2605096	0	0	16	11193617	black	darkturquoise	0.23147395	0.137908248	0.093565702	0.044342546	0.295125882	0.11691076	0.178215122	-0.061304362
ILMN_219405	ILMN_219405	GPR27	NM_008158.1	NM_008158.1	ILMN_3149700	0	0	6	99643702	black	red	0.46003871	0.137404517	0.322634193	-0.185229676	0.711913382	0.569271561	0.142641821	0.426629741
ILMN_212676	ILMN_212676	ATCAY	NM_178662.3	NM_178662.3	ILMN_2629103	0	0	10	80667532	black	red	0.361565139	0.1350696	0.226495539	-0.091425939	4.713560298	3.364004542	1.349555757	2.014448785
ILMN_244680	ILMN_244680	CTDSPL2	NM_212450.1	NM_212450.1	ILMN_3075774	0	1.46E-06	2	121704604	black	red	0.247838053	0.134475521	0.113362532	0.021112988	0.416734025	0.35066523	0.066068795	0.284596435
ILMN_212272	ILMN_212272	AKAP12	NM_031185.2	NM_031185.2	ILMN_2624622	0	0	10	5987475	black	darkgrey	0.361422265	0.13401289	0.227409375	-0.093396485	0.938184709	0.365566273	0.572618436	-0.207052163
ILMN_211691	ILMN_211691	NASP	NM_016777.3	NM_016777.3	ILMN_1237993	0	0	4	116291483	black	cyan	0.404815982	0.130998577	0.273817406	-0.142818829	4.042814201	0.354077984	3.688736217	-3.334658234
ILMN_241910	ILMN_241910	TBC1D2B	NM_194334.2	NM_194334.2	ILMN_2819859	0	0	9	90097237	black	red	0.663919969	0.130945381	0.532974588	-0.402029207	5.07723096	2.778619451	2.29861151	0.480007941
ILMN_195286	ILMN_235985	LUC7L2	NM_138680.1	NM_138680.1	ILMN_2765407	0	0	6	38542671	black	pink	0.837837204	0.130819596	0.707017607	-0.576198011	1.661953836	0.405698804	1.256255031	-0.850556227
ILMN_213414	ILMN_213414	CYB5R3	NM_029787.2	NM_029787.2	ILMN_2636832	5.80E-06	0	15	83002560	black	red	1.00871562	0.130513376	0.878202244	-0.747688867	0.730174673	0.526867229	0.203307444	0.323559785
ILMN_209512	ILMN_209512	LDOC1L	NM_177630.3	NM_177630.3	ILMN_2596499	0	0	15	84383914	black	red	2.828209766	0.128967658	2.699242108	-2.57027445	0.339071564	0.101338775	0.237732788	-0.136394013
ILMN_191320	ILMN_257106	RNMT	NM_026440.3	NM_026440.3	ILMN_2759335	0	0	18	68483213	black	red	0.429047408	0.127877959	0.301169449	-0.173291489	2.840911425	2.279441453	0.561469972	1.717971481
ILMN_185811	ILMN_255749	SLC38A10	NM_024249.4	NM_024249.4	ILMN_2729743	0	0	11	119965304	black	cyan	0.860715446	0.12728469	0.733430756	-0.606146066	0.176703332	0.034467607	0.142235725	-0.107768117
ILMN_185784	ILMN_185784	IFT122	NM_031177.2	NM_031177.2	ILMN_2429970	1.45E-06	5.28E-06	6	115876391	black	darkgrey	0.288262735	0.123073583	0.165189151	-0.042115568	0.596035089	0.153285942	0.442749147	-0.289463205
ILMN_186902	ILMN_231734	IDH1	NM_010497.2	NM_010497.2	ILMN_2729458	0	0	1	65205988	black	red	0.22428836	0.122506026	0.101782335	0.020723691	0.702508655	0.454070676	0.248437979	0.205632697
ILMN_190452	ILMN_190452	USP9X	NM_009481.2	NM_009481.2	ILMN_2503651	0	0	20	12725187	black	red	0.213137119	0.119463316	0.093673803	0.025789513	0.509578285	0.481542281	0.028036004	0.453506277
ILMN_218539	ILMN_218539	DCP1A	NM_133761.2	NM_133761.2	ILMN_2783429	0	0	14	29355761	black	red	0.57026854	0.119375551	0.450892989	-0.331517438	3.239654036	2.467177679	0.772476356	1.694701323
ILMN_249302	ILMN_249302	EZH1	NM_007970.1	NM_007970.1	ILMN_3107974	0	0	11	101069458	black	red	0.363726193	0.118595772	0.245130421	-0.126534649	6.995612342	5.623420095	1.372192247	4.251227848
ILMN_218015	ILMN_218015	GANAB	NM_008060.1	NM_008060.1	ILMN_1225535	0	0	19	8989056	black	red	0.480796485	0.117701445	0.36309504	-0.245393596	0.24073614	0.101528223	0.139207918	-0.037679695
ILMN_214246	ILMN_214246	MTAP2	scl000811.1_114	NM_008632.1	ILMN_2709782	0	0	1	66485603	black	red	0.497625148	0.117439766	0.380185382	-0.262745616	0.286788705	0.065934906	0.220853799	-0.154918893
ILMN_229184	ILMN_229184	MDGA1	NM_001081160.1	NM_001081160.1	ILMN_3155228	0	0	17	29969897	black	grey	0.662423965	0.116541792	0.545882173	-0.429340381	1.083344643	0.873672356	0.209672287	0.664000069
ILMN_188284	ILMN_188284	UBE2B	NM_009458.2	NM_009458.2	ILMN_2959247	0	0	11	51829432	black	red	0.513693976	0.116280855	0.397413121	-0.281132266	0.926603939	0.707209088	0.219394852	0.487814236
ILMN_256682	ILMN_256682	DNM1L	NM_001025947.1	NM_001025947.1	ILMN_3111421	0	0	16	16312932	black	darkgrey	0.685834938	0.114732228	0.571102709	-0.456370481	0.414676174	0.185108802	0.229567372	-0.044458571
ILMN_209316	ILMN_209316	ANKRD6	NM_080471.3	NM_080471.3	ILMN_2630789	0	0	4	32892989	black	red	0.267594197	0.114565545	0.153028652	-0.038463107	4.28906586	3.689405265	0.599660595	3.08974467
ILMN_209830	ILMN_209830	ERGIC3	NM_025516.2	NM_025516.2	ILMN_2992541	0	0	2	155709534	black	white	1.910380773	0.113941569	1.796439204	-1.682497636	0.556134351	0.112720408	0.443413943	-0.330693535
ILMN_209839	ILMN_209839	SLC44A2	NM_152808.2	NM_152808.2	ILMN_2681601	0	0	9	21146244	black	pink	0.551435037	0.110752086	0.440682951	-0.329930865	5.727009557	1.511517759	4.215491798	-2.703974039
ILMN_256037	ILMN_256037	INTS5	NM_176843.2	NM_176843.2	ILMN_2952587	0	0	19	8971980	black	red	0.81602181	0.109150824	0.706870987	-0.597720163	5.035139733	3.736418233	1.2987215	2.437696734
ILMN_189701	ILMN_245164	MTAP7	NM_008635.1	NM_008635.1	ILMN_1252545	0	0	10	20000288	black	red	0.202690323	0.107160475	0.095529848	0.011630627	1.187668438	0.923068796	0.264599642	0.658469155
ILMN_223421	ILMN_223421	SON	NM_019973.2	NM_019973.2	ILMN_2763871	0	0	16	91662796	black	grey	0.172399891	0.106723542	0.065676349	0.041047193	0.020577091	0.004964866	0.015612225	-0.010647359
ILMN_214640	ILMN_248311	APAF1	NM_001042558.1	NM_001042558.1	ILMN_1228561	0	0	10	90453526	black	red	0.166172894	0.105227322	0.060945571	0.044281751	1.071827441	0.944019406	0.127808035	0.816211371
ILMN_215093	ILMN_215093	ZFP12	NM_177681.3	NM_177681.3	ILMN_2655429	0	0	5	144009262	black	red	0.322482971	0.104794961	0.21768801	-0.112893049	1.090726376	0.516724483	0.574001893	-0.057277411
ILMN_220208	ILMN_220208	D14ERTD231E	NM_153414.2	NM_153414.2	ILMN_2990144	3.84E-06	0	14	63993492	black	grey	0.29423964	0.104598506	0.189641134	-0.085042629	0.028411011	0.006442043	0.021968968	-0.015526925
ILMN_184424	ILMN_184424	WARS	NM_011710.2	NM_011710.2	ILMN_3077377	0	0	12	110104257	black	red	0.174189317	0.102490537	0.07169878	0.030791757	1.786366508	1.492670762	0.293695746	1.198975016
ILMN_213414	ILMN_213414	CYB5R3	NM_029787.2	NM_029787.2	ILMN_2904686	0	0	15	82984244	black	red	0.182220648	0.102165144	0.080055504	0.02210964	0.222285553	0.111259725	0.111025827	0.000233898
ILMN_211997	ILMN_211997	SMTN	NM_013870.2	NM_013870.2	ILMN_2695181	0	0	11	3417695	black	red	0.365051188	0.100637123	0.264414065	-0.163776942	0.513556512	0.144591867	0.368964645	-0.224372778
ILMN_208960	ILMN_208960	JAM2	NM_023844.2	NM_023844.2	ILMN_2790842	0	0	16	84706900	black	red	0.259250066	0.098303202	0.160946864	-0.062643663	2.145291735	1.794354325	0.350937411	1.443416914
ILMN_247142	ILMN_247142	NET1	NM_019671.2	NM_019671.2	ILMN_3151722	0	0	13	3882701	black	grey	0.173522766	0.097691174	0.075831592	0.021859581	0.115219641	0.029753157	0.085466484	-0.055713327
ILMN_217273	ILMN_237837	1810007M14RIK	XM_904433.2	XM_904433.2	ILMN_2681311	0	0	16	91027293	black	pink	0.297096448	0.097268496	0.199827952	-0.102559456	3.290160306	2.559458511	0.730701795	1.828756716
ILMN_208960	ILMN_208960	JAM2	NM_023844.2	NM_023844.2	ILMN_2790839	0	0	16	84706961	black	red	0.415999227	0.097129726	0.318869501	-0.221739774	1.261231194	0.946124855	0.315106339	0.631018515
ILMN_212431	ILMN_212431	CDS2	NM_138651.5	NM_138651.5	ILMN_2626359	0	0	2	132133360	black	magenta	0.299879532	0.095448736	0.204430796	-0.108982059	0.075977713	0.0062698	0.069707913	-0.063438114
ILMN_207474	ILMN_207474	PIBF1	NM_029320.2	NM_029320.2	ILMN_3115640	2.01E-07	0	14	99536337	black	red	0.288062285	0.094987931	0.193074354	-0.098086423	2.876142992	2.418143666	0.457999326	1.960144341
ILMN_252208	ILMN_252208	HBS1L	NM_001042593.1	NM_001042593.1	ILMN_3139405	0	0	10	21087457	black	red	0.181424741	0.094004548	0.087420193	0.006584355	0.15361879	0.064667796	0.088950994	-0.024283198
ILMN_184992	ILMN_255308	EEF1D	NM_029663.1	NM_029663.1	ILMN_2423292	0	0	15	75733818	black	red	0.220095302	0.09399426	0.126101042	-0.032106782	4.840105186	3.794520308	1.045584878	2.74893543
ILMN_219990	ILMN_219990	CHGA	NM_007693.1	NM_007693.1	ILMN_2723763	0	4.40E-08	12	103799927	black	blue	0.164539668	0.093488611	0.071051056	0.022437555	0.76071696	0.39384745	0.36686951	0.02697794
ILMN_189363	ILMN_239456	KCNJ3	NM_008426.1	NM_008426.1	ILMN_2714252	0	0	2	55447685	black	blue	0.182755373	0.09336379	0.089391582	0.003972208	6.756284738	6.285626131	0.470658607	5.814967525
ILMN_185459	ILMN_253602	PCX	NM_008797.2	NM_008797.2	ILMN_2748361	0	0	19	4621316	black	red	0.441366937	0.090690456	0.350676481	-0.259986026	2.371175919	1.600397425	0.770778494	0.829618931
ILMN_219928	ILMN_219928	MAN1A	NM_008548.4	NM_008548.4	ILMN_2715319	0	0	10	53626296	black	blue	0.202474772	0.088761851	0.113712921	-0.02495107	0.230684116	0.136314366	0.094369749	0.041944617
ILMN_225016	ILMN_225016	SBNO1	NM_001081203.1	NM_001081203.1	ILMN_3154129	0	0	5	124824524	black	darkturquoise	0.135645533	0.087165935	0.048479598	0.038686338	0.119709002	0.037653169	0.082055834	-0.044402665
ILMN_234841	ILMN_234841	2810030E01RIK	NM_028317.1	NM_028317.1	ILMN_2896976	0	0	2	17967315	black	red	0.214234354	0.086948399	0.127285955	-0.040337555	0.255965889	0.14298666	0.112979229	0.030007431
ILMN_220766	ILMN_220766	CEP57	NM_026665.2	NM_026665.2	ILMN_2727967	0	0	9	13617080	black	red	0.180903881	0.0863004	0.094603481	-0.008303081	5.254218902	4.058556308	1.195662594	2.862893714
ILMN_214625	ILMN_214625	FOXJ3	NM_172699.2	NM_172699.2	ILMN_2729171	0	0	4	119295931	black	red	0.125775704	0.084295031	0.041480673	0.042814358	0.483985092	0.433072643	0.050912449	0.382160194
ILMN_247038	ILMN_247038	RASL10B	NM_001013386.1	NM_001013386.1	ILMN_2900980	0	0	11	83234268	black	red	0.273852182	0.083854926	0.189997256	-0.10614233	1.273805191	0.662061614	0.611743577	0.050318037
ILMN_211348	ILMN_211348	ATXN3	NM_029705.1	NM_029705.1	ILMN_2813284	0	0	12	102320905	black	red	0.233945667	0.083378375	0.150567291	-0.067188916	1.353475781	1.013769732	0.339706049	0.674063683
ILMN_208707	ILMN_208707	PRMT6	NM_178891.4	NM_178891.4	ILMN_3007271	0	0	3	110052646	black	red	0.169719325	0.083280931	0.086438394	-0.003157463	0.861150118	0.747304612	0.113845506	0.633459107
ILMN_260796	ILMN_260796	ZC3H14	NM_029334.1	NM_029334.1	ILMN_3014257	0	0	12	100018395	black	red	0.220608087	0.082296305	0.138311782	-0.056015476	1.074661226	0.672193129	0.402468098	0.269725031
ILMN_210385	ILMN_210385	RSL1D1	NM_025546.1	NM_025546.1	ILMN_2605094	0	0	16	11107104	black	darkturquoise	0.207595806	0.081833842	0.125761964	-0.043928122	0.350336107	0.116013896	0.23432221	-0.118308314
ILMN_221535	ILMN_221535	PDIA3	NM_007952.2	NM_007952.2	ILMN_2736875	0	0	2	121261678	black	grey	0.270634553	0.081649416	0.188985138	-0.107335722	0.039617816	0.019320277	0.020297539	-0.000977262
ILMN_210417	ILMN_210417	4933411K20RIK	NM_025747.3	NM_025747.3	ILMN_2605417	0	0	8	47280762	black	red	0.343162614	0.081571662	0.261590952	-0.180019291	0.357291267	0.16650492	0.190786347	-0.024281427
ILMN_222242	ILMN_222242	HSF4	NM_011939.2	NM_011939.2	ILMN_2746797	0	0	8	107799477	black	blue	0.263228153	0.08017242	0.183055733	-0.102883313	0.383178004	0.299266776	0.083911228	0.215355547
ILMN_224295	ILMN_230857	MAPK10	NM_009158.2	NM_009158.2	ILMN_2778112	0	0	5	103355095	black	blue	0.269070641	0.079127395	0.189943246	-0.110815851	0.833226988	0.212714803	0.620512185	-0.407797382
ILMN_187639	ILMN_187639	ZFP238	NM_013915.3	NM_013915.3	ILMN_2445848	0	1.48E-06	1	179379334	black	grey	0.170427678	0.078583024	0.091844654	-0.01326163	0.102600537	0.047276059	0.055324477	-0.008048418
ILMN_191936	ILMN_252976	CTTNBP2NL	NM_030249.3	NM_030249.3	ILMN_1216335	0	0	3	104806839	black	red	0.165414966	0.078223234	0.087191732	-0.008968498	0.149847912	0.121640921	0.028206991	0.093433929
ILMN_257787	ILMN_257787	HECA	NM_001033432.3	NM_001033432.3	ILMN_3163486	0	0	10	17621120	black	red	0.116147051	0.076567523	0.039579528	0.036987994	0.668111375	0.20107002	0.467041355	-0.265971335
ILMN_214539	ILMN_214539	BTG4	NM_019493.3	NM_019493.3	ILMN_1248124	0	0	9	50927448	black	pink	0.161730832	0.075693783	0.086037049	-0.010343266	0.445538363	0.372496724	0.07304164	0.299455084
ILMN_210043	ILMN_210043	SCN3B	NM_178227.4	NM_178227.4	ILMN_1215136	0	0	9	40098150	black	grey	0.223324248	0.075246928	0.14807732	-0.072830392	0.149246848	0.071121154	0.078125694	-0.00700454
ILMN_220455	ILMN_220455	4930431L04RIK	NM_175032.1	NM_175032.1	ILMN_2722260	2.69E-06	0	8	60951641	black	grey	0.227937776	0.075246054	0.152691722	-0.077445668	0.168120856	0.066063476	0.10205738	-0.035993904
ILMN_198740	ILMN_240572	ZC4H2	NM_001003916.1	NM_001003916.1	ILMN_1220315	0	0	20	92834668	black	red	0.143809759	0.07270618	0.071103578	0.001602602	0.061920778	0.045307039	0.016613739	0.028693299
ILMN_220461	ILMN_220461	POMGNT1	NM_029786.1	NM_029786.1	ILMN_2722353	0	0	4	115832001	black	white	0.194274928	0.072447193	0.121827735	-0.049380542	0.159360894	0.029934552	0.129426342	-0.09949179
ILMN_220474	ILMN_232180	PSTPIP2	NM_013831.4	NM_013831.4	ILMN_2722513	0	0	18	78112108	black	red	0.181774883	0.072243418	0.109531465	-0.037288046	0.843744754	0.613685167	0.230059587	0.38362558
ILMN_244680	ILMN_244680	CTDSPL2	NM_212450.1	NM_212450.1	ILMN_3154869	0	0	2	121672802	black	red	0.152490472	0.071022057	0.081468415	-0.010446358	3.04143668	2.621172238	0.420264442	2.200907796
ILMN_217944	ILMN_217944	DSCR1L2	NM_022980.3	NM_022980.3	ILMN_2823269	0	0	4	134968292	black	red	0.772481274	0.070646977	0.701834297	-0.631187321	0.642397122	0.31684308	0.325554042	-0.008710962
ILMN_214862	ILMN_214862	PSMC5	NM_008950.1	NM_008950.1	ILMN_1220632	0	0	11	106123276	black	red	0.618208628	0.069751392	0.548457236	-0.478705844	3.048592737	1.878235791	1.170356945	0.707878846
ILMN_220293	ILMN_220293	LMNB1	NM_010721.1	NM_010721.1	ILMN_2916035	0	0	18	56912878	black	magenta	0.352289723	0.069550791	0.282738932	-0.213188141	0.269105455	0.041870995	0.22723446	-0.185363466
ILMN_215737	ILMN_215737	RASSF5	NM_018750.2	NM_018750.2	ILMN_2825020	0	0	1	133004274	black	blue	0.404645186	0.068090375	0.336554811	-0.268464436	37.80234861	36.89369812	0.908650489	35.98504764
ILMN_210855	ILMN_210855	FGFR2	NM_201601.2	NM_201601.2	ILMN_2609887	0	0	7	137307424	black	midnightblue	0.113887858	0.06794609	0.045941769	0.022004321	0.805950445	0.096844861	0.709105583	-0.612260722
ILMN_217123	ILMN_217123	STXBP5L	NM_172440.1	NM_172440.1	ILMN_3000703	0	0	16	37053525	black	red	0.24381898	0.066583061	0.177235919	-0.110652857	0.872410004	0.644521923	0.227888082	0.416633841
ILMN_196905	ILMN_257854	HECW2	NM_001001883.2	NM_001001883.2	ILMN_2526208	0	0	1	53883775	black	red	0.15742463	0.066224654	0.091199976	-0.024975323	0.691376821	0.574004777	0.117372045	0.456632732
ILMN_214939	ILMN_214939	MTMR2	NM_023858.2	NM_023858.2	ILMN_1246126	0	0	9	13609378	black	grey	0.171809222	0.066013593	0.105795629	-0.039782036	0.051977394	0.009256003	0.042721391	-0.033465388
ILMN_210685	ILMN_210685	TMEM143	NM_144801.1	NM_144801.1	ILMN_2803344	7.69E-09	8.91E-08	7	53172435	black	grey	0.29415631	0.065899489	0.22825682	-0.162357331	0.021687399	0.014799443	0.006887956	0.007911487
ILMN_219073	ILMN_219073	MPHOSPH6	NM_026758.3	NM_026758.3	ILMN_2703886	0	0	8	120315848	black	red	1.582099384	0.065342649	1.516756736	-1.451414087	2.105452329	1.211059337	0.894392993	0.316666344
ILMN_259751	ILMN_259751	TUG1	NR_002322.1	NR_002322.1	ILMN_3098616	0	0	11	3545299	black	royalblue	0.424228551	0.064830924	0.359397628	-0.294566704	5.684818931	0.412054211	5.272764721	-4.86071051
ILMN_261607	ILMN_261607	KCTD14	NM_001012434.2	NM_001012434.2	ILMN_3022911	1.66E-07	1.11E-08	7	104601860	black	grey	0.343675582	0.064656271	0.27901931	-0.214363039	0.030256371	0.012872249	0.017384123	-0.004511874
ILMN_195584	ILMN_243008	SLK	NM_009289.2	NM_009289.2	ILMN_2759289	0	0	19	47716741	black	pink	0.190848075	0.064063434	0.126784641	-0.062721207	1.584034425	0.233985617	1.350048809	-1.116063192
ILMN_259055	ILMN_259055	ENTPD5	NM_001026214.1	NM_001026214.1	ILMN_3149143	0	0	12	85715186	black	red	0.429619274	0.063506506	0.366112767	-0.302606261	2.304423446	1.642131568	0.662291878	0.979839691
ILMN_208837	ILMN_208837	SPRED2	NM_033523.4	NM_033523.4	ILMN_2590010	0	0	11	19921827	black	darkgrey	0.284952706	0.061985353	0.222967353	-0.160982	0.582756775	0.235681401	0.347075374	-0.111393973
ILMN_209081	ILMN_209081	CORO2B	NM_175484.3	NM_175484.3	ILMN_1216552	0	0			black	red	0.227442137	0.061862457	0.16557968	-0.103717223	5.059393758	3.844079446	1.215314312	2.628765135
ILMN_211786	ILMN_211786	PLEKHA6	NM_182930.1	NM_182930.1	ILMN_2870522	0	0	1	135181511	black	pink	0.1342424	0.061256704	0.072985696	-0.011728992	0.236110107	0.066654709	0.169455399	-0.10280069
ILMN_209598	ILMN_209598	SEMA5B	scl49191.18.1_6	XM_147227.1	ILMN_2606570	0	0	16	35663730	black	grey	1.067791476	0.059402447	1.008389029	-0.948986582	0.103884835	0.007905514	0.095979322	-0.088073808
ILMN_207453	ILMN_207453	2610208M17RIK	NM_145626.1	NM_145626.1	ILMN_3104094	0	0	8	4089501	black	blue	0.240407651	0.057547115	0.182860536	-0.125313421	0.597726724	0.145697503	0.452029221	-0.306331718
ILMN_184752	ILMN_184752	ZFP317	NM_172918.3	NM_172918.3	ILMN_2481799	7.16E-06	0	9	19452666	black	red	0.157396291	0.056635211	0.100761079	-0.044125868	0.461992102	0.371705676	0.090286426	0.281419251
ILMN_215602	ILMN_215602	IL17RC	NM_134159.2	NM_134159.2	ILMN_2785353	0	0	6	113432927	black	blue	0.351969737	0.056575476	0.295394261	-0.238818785	0.538903812	0.499756571	0.039147241	0.46060933
ILMN_214271	ILMN_214271	ACOT2	NM_134188.2	NM_134188.2	ILMN_2745889	0	0	12	85333639	black	red	0.131102685	0.056098441	0.075004244	-0.018905803	0.2030909	0.075016146	0.128074754	-0.053058608
ILMN_226072	ILMN_226072	KBTBD7	NM_001024135.1	NM_001024135.1	ILMN_3077630	0	0	14	79827611	black	red	1.301752799	0.055855659	1.24589714	-1.190041481	4.966749698	3.939567788	1.02718191	2.912385877
ILMN_211225	ILMN_244048	AP2B1	NM_001035854.2	NM_001035854.2	ILMN_1259631	0	0	11	83179153	black	grey	0.110024254	0.055556297	0.054467957	0.00108834	0.083292392	0.025979141	0.057313251	-0.03133411
ILMN_227395	ILMN_227395	EPRS	NM_029735.1	NM_029735.1	ILMN_3148398	7.20E-12	3.20E-07	1	187187116	black	red	0.237518348	0.054505957	0.183012391	-0.128506435	6.44850457	5.695578505	0.752926065	4.94265244
ILMN_209493	ILMN_209493	D6WSU163E	NM_138594.3	NM_138594.3	ILMN_1224433	0	0	6	126904796	black	red	0.169780699	0.053288105	0.116492594	-0.06320449	11.05028986	9.439204311	1.611085551	7.82811876
ILMN_190567	ILMN_224946	SCRN1	NM_027268.2	NM_027268.2	ILMN_1240987	0	0	6	54458992	black	red	0.127541996	0.052405567	0.07513643	-0.022730863	0.381755674	0.240159747	0.141595928	0.098563819
ILMN_216446	ILMN_216446	SIRT6	NM_181586.2	NM_181586.2	ILMN_2684909	0	0	10	81085497	black	red	0.165887237	0.052023362	0.113863875	-0.061840512	0.20198017	0.125781112	0.076199059	0.049582053
ILMN_214625	ILMN_214625	FOXJ3	NM_172699.2	NM_172699.2	ILMN_2729176	0	0	4	119295928	black	red	0.182942612	0.051728341	0.131214271	-0.079485931	0.181555825	0.106480789	0.075075037	0.031405752
ILMN_214162	ILMN_214162	AMPH	NM_175007.1	NM_175007.1	ILMN_1245012	0	0	13	19216897	black	black	0.447467493	0.051685613	0.39578188	-0.344096267	0.643398847	0.088157056	0.555241791	-0.467084735
ILMN_209228	ILMN_209228	ARMC8	NM_028768.2	NM_028768.2	ILMN_2735080	0	0	9	99423613	black	red	0.112579382	0.051360473	0.061218909	-0.009858436	0.793297628	0.732041249	0.061256379	0.67078487
ILMN_216468	ILMN_216468	HSP90AB1	NM_008302.3	NM_008302.3	ILMN_1233733	0	0	17	45706489	black	grey	0.168755566	0.050935414	0.117820152	-0.066884738	0.44694389	0.242111129	0.204832762	0.037278367
ILMN_209458	ILMN_209458	9030409G11RIK	NM_144531.2	NM_144531.2	ILMN_1219025	0	0	4	141658501	black	red	0.608282983	0.050929916	0.557353067	-0.506423151	0.395082385	0.152645923	0.242436462	-0.089790539
ILMN_216713	ILMN_216713	LRRC20	NM_153542.1	NM_153542.1	ILMN_2978878	0	0	10	61044793	black	red	0.158051123	0.050638072	0.107413051	-0.056774979	0.332462835	0.131465915	0.200996919	-0.069531004
ILMN_187018	ILMN_187018	USP43	NM_173754.4	NM_173754.4	ILMN_1251191	0	0	11	67668076	black	grey	0.619962619	0.049112798	0.570849822	-0.521737024	0.246908559	0.191224774	0.055683785	0.135540989
ILMN_215170	ILMN_215170	SAMD10	NM_172676.2	NM_172676.2	ILMN_2656359	0	0	2	181330168	black	blue	0.354568923	0.048475164	0.306093758	-0.257618594	0.22631652	0.127404753	0.098911767	0.028492986
ILMN_211821	ILMN_241259	ALG3	NM_145939.1	NM_145939.1	ILMN_1215893	0	0	16	20605720	black	brown	0.779251338	0.048239636	0.731011702	-0.682772065	0.470176053	0.234096792	0.236079262	-0.00198247
ILMN_219247	ILMN_219247	KLHDC3	NM_027910.1	NM_027910.1	ILMN_2851023	0	0	17	46137946	black	red	0.398566075	0.048190773	0.350375302	-0.302184529	3.119037444	1.965033403	1.154004041	0.811029362
ILMN_239515	ILMN_239515	MINK1	NM_001045959.1	NM_001045959.1	ILMN_3150468	0	0	11	70427735	black	red	1.117633509	0.048179208	1.069454301	-1.021275094	0.290057299	0.11423773	0.175819569	-0.061581839
ILMN_209500	ILMN_209500	GRASP	NM_019518.3	NM_019518.3	ILMN_2656031	0	0	15	101059449	black	red	0.116695825	0.046695001	0.070000824	-0.023305822	3.567343363	3.308444806	0.258898558	3.049546248
ILMN_219627	ILMN_219627	TGFB1	NM_011577.1	NM_011577.1	ILMN_2711461	0	0	7	26489815	black	grey	1.452151038	0.046082613	1.406068426	-1.359985813	0.266383499	0.16171231	0.10467119	0.05704112
ILMN_244329	ILMN_244329	MTUS1	NM_001005865.2	NM_001005865.2	ILMN_3163347	2.02E-07	1.51E-12	8	42083717	black	red	0.186647751	0.045982808	0.140664943	-0.094682134	0.146966523	0.085545507	0.061421016	0.02412449
ILMN_209297	ILMN_209297	TAF6L	NM_146092.1	NM_146092.1	ILMN_2594433	0	0	19	8849195	black	grey	0.675722354	0.045333244	0.63038911	-0.585055865	0.700640662	0.525360274	0.175280388	0.350079885
ILMN_241519	ILMN_241519	AU021838	NM_001037746.2	NM_001037746.2	ILMN_3160212	0	0	12	58340774	black	red	0.182795417	0.04480526	0.137990157	-0.093184897	0.383006037	0.239690324	0.143315713	0.096374611
ILMN_209821	ILMN_209821	GDI1	NM_010273.3	NM_010273.3	ILMN_2630975	0	0	20	71555416	black	red	1.607371508	0.044723225	1.562648283	-1.517925059	1.962574928	1.637691801	0.324883127	1.312808675
ILMN_223703	ILMN_223703	CAPZA1	NM_009797.1	NM_009797.1	ILMN_2921526	0	0	3	104627305	black	red	0.146832142	0.044650464	0.102181678	-0.057531214	1.78339023	1.400500931	0.382889299	1.017611632
ILMN_217105	ILMN_217105	VSTM2B	NM_021387.3	NM_021387.3	ILMN_1251276	0	0	7	48185069	black	blue	0.136844404	0.044070142	0.092774262	-0.04870412	0.93841894	0.8079789	0.13044004	0.677538861
ILMN_209845	ILMN_209845	MAP2K6	NM_011943.2	NM_011943.2	ILMN_2623856	1.53E-06	0	11	110360775	black	darkturquoise	0.162825129	0.043042269	0.11978286	-0.07674059	0.147758977	0.030808567	0.11695041	-0.086141842
ILMN_210329	ILMN_210329	PVRL1	NM_021424.2	NM_021424.2	ILMN_2604486	0	0	9	43615228	black	red	0.224409877	0.041659372	0.182750504	-0.141091132	0.338671157	0.064327568	0.274343589	-0.210016021
ILMN_189126	ILMN_189126	ZFP592	NM_178707.3	NM_178707.3	ILMN_2458587	0	0	7	88187460	black	darkgrey	0.337995709	0.041360428	0.296635281	-0.255274853	0.171443031	0.059517696	0.111925335	-0.052407639
ILMN_188735	ILMN_232201	DACT2	NM_172826.2	NM_172826.2	ILMN_2697012	0	0	17	14332627	black	red	0.181756884	0.041292162	0.140464722	-0.099172561	3.214548186	2.304672775	0.909875411	1.394797363
ILMN_210731	ILMN_210731	NAB1	NM_008667.2	NM_008667.2	ILMN_2712634	0	0	1	52523739	black	red	0.501727123	0.040752089	0.460975034	-0.420222944	0.337699247	0.138209369	0.199489878	-0.061280509
ILMN_232840	ILMN_232840	NGEF	NM_019867.1	NM_019867.1	ILMN_2822905	2.21E-06	5.51E-08	1	89373686	black	cyan	0.271186572	0.040621659	0.230564913	-0.189943254	2.413702426	0.513647834	1.900054592	-1.386406758
ILMN_213418	ILMN_213418	PTP4A3	NM_008975.2	NM_008975.2	ILMN_2655260	0	7.80E-07	15	73586478	black	grey	0.146951819	0.040567197	0.106384622	-0.065817425	0.020513043	0.003402113	0.01711093	-0.013708816
ILMN_253159	ILMN_253159	FOXRED2	NM_001017983.1	NM_001017983.1	ILMN_3009521	0	0	15	77771520	black	grey	0.822316771	0.039796665	0.782520106	-0.742723441	0.051277429	0.012438183	0.038839246	-0.026401063
ILMN_219241	ILMN_219241	2700097O09RIK	NM_028314.1	NM_028314.1	ILMN_1252210	0	0	12	56146704	black	pink	0.35706779	0.039661481	0.317406309	-0.277744828	2.373747554	1.815313589	0.558433966	1.256879623
ILMN_218524	ILMN_218524	TAZ	NM_181516.4	NM_181516.4	ILMN_2696855	0	0	20	71534652	black	pink	0.080706414	0.039427533	0.041278881	-0.001851348	1.385147998	0.991930937	0.39321706	0.598713877
ILMN_218199	ILMN_218199	KCNIP3	NM_019789.2	NM_019789.2	ILMN_2911729	1.71E-11	5.99E-08	2	127282411	black	darkgrey	0.382624146	0.039273293	0.343350853	-0.304077561	0.489585323	0.115133704	0.374451619	-0.259317915
ILMN_216573	ILMN_242543	SAMD9L	XM_620286.3	XM_620286.3	ILMN_1224855	2.40E-08	0	6	3322303	black	blue	0.161337246	0.038713566	0.12262368	-0.083910114	0.994806279	0.877288431	0.117517848	0.759770583
ILMN_187056	ILMN_187056	ZFP330	NM_145600.1	NM_145600.1	ILMN_2440789	2.25E-08	0	8	85288298	black	red	0.309965064	0.038641104	0.27132396	-0.232682856	0.641177189	0.447621673	0.193555516	0.254066156
ILMN_209815	ILMN_209815	POU3F3	NM_008900.2	NM_008900.2	ILMN_1212804	0	0	1	42755396	black	grey	0.092709415	0.038346493	0.054362922	-0.016016429	0.023162236	0.00445107	0.018711166	-0.014260096
ILMN_216186	ILMN_216186	CRHR1	NM_007762.4	NM_007762.4	ILMN_2744710	1.55E-17	5.10E-09	11	104036259	black	grey	0.126897863	0.038232434	0.088665429	-0.050432994	0.08093494	0.007741522	0.073193419	-0.065451897
ILMN_216110	ILMN_319878	LOC100046129	XM_001475626.1	XM_001475626.1	ILMN_1223795	0	0	4	129807847	black	blue	0.217778058	0.038180437	0.179597622	-0.141417185	3.932215683	3.520056814	0.412158869	3.107897945
ILMN_218114	ILMN_218114	GPR143	scl54538.9.1_0	NM_010951.2	ILMN_2691820	0	0	20	149242817	black	grey	0.798030821	0.038040964	0.759989858	-0.721948894	0.094701999	0.077113753	0.017588247	0.059525506
ILMN_212565	ILMN_212565	ARL5B	NM_029466.2	NM_029466.2	ILMN_2988191	0	0	2	14996749	black	red	0.223939583	0.037707164	0.186232419	-0.148525255	0.191222248	0.094435688	0.09678656	-0.002350872
ILMN_186737	ILMN_186737	ZFP524	NM_025324.2	NM_025324.2	ILMN_2438078	0	0	7	4969671	black	orange	0.122857329	0.036992342	0.085864986	-0.048872644	1.035502381	0.13714745	0.898354931	-0.761207481
ILMN_189720	ILMN_189720	TMC6	NM_145439.1	NM_145439.1	ILMN_2471166	0	0	11	117627506	black	grey	0.721752217	0.036949994	0.684802224	-0.64785223	0.107616804	0.080215199	0.027401605	0.052813594
ILMN_189983	ILMN_189983	ZDHHC13	NM_028031.1	NM_028031.1	ILMN_2806188	0	0	7	48694973	black	red	0.134388761	0.036776083	0.097612678	-0.060836595	0.129355091	0.056867514	0.072487577	-0.015620063
ILMN_236940	ILMN_236940	TIPIN	NM_025372.1	NM_025372.1	ILMN_2968907	5.73E-10	2.64E-11	9	64102378	black	red	0.160048127	0.036522549	0.123525579	-0.08700303	0.25229953	0.105092046	0.147207483	-0.042115437
ILMN_185674	ILMN_238446	GPAM	NM_008149.3	NM_008149.3	ILMN_2655954	0	0	19	55144378	black	red	0.111102454	0.036295319	0.074807136	-0.038511817	0.413368474	0.337849137	0.075519337	0.2623298
ILMN_218235	ILMN_218235	1200013B08RIK	NM_028773.2	NM_028773.2	ILMN_2933887	1.34E-10	6.56E-22	20	44406050	black	grey	0.129607881	0.036130096	0.093477785	-0.057347689	0.041243515	0.020644301	0.020599214	4.51E-05
ILMN_260947	ILMN_260947	TDG	NM_011561.1	NM_011561.1	ILMN_3102643	0	0	10	82111881	black	red	0.104481298	0.035687731	0.068793567	-0.033105836	0.989119018	0.759530031	0.229588987	0.529941043
ILMN_209010	ILMN_238665	APPL1	NM_145221.2	NM_145221.2	ILMN_1237942	0	0	14	27736859	black	red	0.089781685	0.035652514	0.05412917	-0.018476656	0.308912537	0.104598269	0.204314268	-0.099715998
ILMN_186523	ILMN_237043	ZFP346	NM_012017.2	NM_012017.2	ILMN_2496664	0	0	13	55231922	black	red	0.151980107	0.035241194	0.116738913	-0.081497718	0.701459182	0.508239251	0.193219931	0.31501932
ILMN_223388	ILMN_223388	5830404H04RIK	NM_174847.1	NM_174847.1	ILMN_2944272	0	0	16	98080506	black	black	0.255617741	0.034780951	0.22083679	-0.186055839	0.104951235	0.042253247	0.062697987	-0.02044474
ILMN_216489	ILMN_216489	CBFB	NM_022309.3	NM_022309.3	ILMN_2671644	0	0	8	107702540	black	red	0.223621818	0.034605973	0.189015845	-0.154409872	0.623999471	0.42658129	0.197418181	0.229163109
ILMN_218947	ILMN_218947	DMTF1	NM_011806.2	NM_011806.2	ILMN_2725672	0	0	5	9129208	black	red	0.234829205	0.034532133	0.200297073	-0.16576494	1.644218256	1.432525415	0.211692841	1.220832574
ILMN_211600	ILMN_211600	ST6GALNAC4	NM_011373.2	NM_011373.2	ILMN_1248439	5.69E-07	4.85E-09	2	32455108	black	grey	0.555956546	0.034037367	0.521919178	-0.487881811	0.116962801	0.018922627	0.098040174	-0.079117547
ILMN_243853	ILMN_243853	ESPN	NM_207690.2	NM_207690.2	ILMN_3107059	0	1.90E-06	4	151494996	black	grey	0.124123878	0.033851895	0.090271983	-0.056420087	0.22648208	0.1203344	0.10614768	0.014186721
ILMN_209006	ILMN_209006	KAT2B	NM_020005.3	NM_020005.3	ILMN_1231686	0	0	17	53805154	black	red	0.082633589	0.033812366	0.048821223	-0.015008858	0.282249402	0.111247559	0.171001844	-0.059754285
ILMN_211329	ILMN_211329	KCNK2	NM_010607.1	NM_010607.1	ILMN_2651369	0	0	1	191119507	black	red	0.106722773	0.033690766	0.073032007	-0.039341241	5.616230463	4.716414024	0.899816438	3.816597586
ILMN_197275	ILMN_236447	YPEL4	NM_001005342.2	NM_001005342.2	ILMN_1254473	0	0	2	84577613	black	cyan	0.251352598	0.033583024	0.217769574	-0.18418655	4.806203559	0.754791409	4.05141215	-3.296620741
ILMN_233236	ILMN_233236	IPMK	NM_027184.1	NM_027184.1	ILMN_2938390	0	0	10	70848353	black	red	0.420686852	0.032935715	0.387751137	-0.354815421	0.294617227	0.119252861	0.175364366	-0.056111506
ILMN_218792	ILMN_218792	H13	NM_010376.3	NM_010376.3	ILMN_1212794	0	0	2	152532354	black	darkgrey	0.118036779	0.032090924	0.085945856	-0.053854932	0.703094883	0.277534952	0.425559931	-0.148024979
ILMN_218413	ILMN_251766	OLFR836	NM_146564.1	NM_146564.1	ILMN_1240260	0	0	9	18926285	black	grey	0.16455518	0.031588016	0.132967164	-0.101379149	0.224975812	0.179010308	0.045965504	0.133044803
ILMN_217893	ILMN_217893	GPC5	NM_175500.3	NM_175500.3	ILMN_2719860	0	0	14	115798411	black	red	0.14795293	0.031431828	0.116521102	-0.085089274	0.629219474	0.552955209	0.076264265	0.476690944
ILMN_213906	ILMN_213906	MTMR3	NM_028860.2	NM_028860.2	ILMN_1230862	0	0	11	4382654	black	grey	0.161684717	0.031244198	0.130440519	-0.099196321	0.013902328	0.004695689	0.009206639	-0.004510949
ILMN_218868	ILMN_218868	FGF1	NM_010197.3	NM_010197.3	ILMN_2721110	0	0	18	39006739	black	red	0.097866693	0.030826811	0.067039882	-0.03621307	1.041470983	0.914884888	0.126586095	0.788298794
ILMN_187445	ILMN_187445	4930579E17RIK	scl43275.14_277		ILMN_2654720	0	0	12	37152944	black	red	0.113566526	0.030566247	0.083000278	-0.052434031	0.414371393	0.306167696	0.108203697	0.197964
ILMN_221217	ILMN_221217	ITGA2B	NM_010575.1	NM_010575.1	ILMN_2911123	0	0	11	102316945	black	grey	0.109338272	0.030352281	0.078985991	-0.04863371	0.015970333	0.012965393	0.00300494	0.009960453
ILMN_192043	ILMN_192043	PTPRK	scl019272.9_136		ILMN_2606736	0	0	10	28288142	black	grey	0.079797747	0.030225444	0.049572303	-0.019346859	0.249837593	0.191797043	0.058040549	0.133756494
ILMN_186431	ILMN_186431	USF1	NM_009480.2	NM_009480.2	ILMN_2435505	6.31E-15	4.73E-08	1	173344589	black	red	0.121902029	0.030219726	0.091682303	-0.061462576	0.481951815	0.302805681	0.179146134	0.123659547
ILMN_218526	ILMN_218526	SREBF1	NM_011480.1	NM_011480.1	ILMN_2792089	2.95E-09	1.97E-08	11	60015707	black	red	0.209522753	0.029543468	0.179979285	-0.150435816	1.396054957	0.8968252	0.499229757	0.397595443
ILMN_208930	ILMN_208930	ABCB8	NM_029020.2	NM_029020.2	ILMN_2864834	0	0	5	23915582	black	grey	0.105209336	0.029125152	0.076084183	-0.046959031	0.11528406	0.052328159	0.062955901	-0.010627742
ILMN_223030	ILMN_223030	MEPCE	NM_144913.3	NM_144913.3	ILMN_2885348	0	0	5	138227195	black	grey	0.183142787	0.029046335	0.154096452	-0.125050116	0.178604109	0.107479105	0.071125005	0.0363541
ILMN_234462	ILMN_234462	ESCO1	NM_001081222.1	NM_001081222.1	ILMN_3063514	0	0	18	10594228	black	red	0.088715117	0.028467399	0.060247718	-0.03178032	0.707828502	0.502026499	0.205802003	0.296224496
ILMN_257854	ILMN_257854	HECW2	NM_001001883.2	NM_001001883.2	ILMN_3025989	0	0	1	53870131	black	red	0.561530108	0.028312144	0.533217963	-0.504905819	0.311071969	0.15723246	0.153839509	0.003392951
ILMN_209011	ILMN_209011	CALU	NM_184053.2	NM_184053.2	ILMN_1216590	0	0	6	29311695	black	red	0.131873656	0.028295046	0.103578611	-0.075283565	1.729509649	1.267648943	0.461860707	0.805788236
ILMN_209740	ILMN_209740	PROX1	NM_008937.2	NM_008937.2	ILMN_2598766	0	0	1	191946387	black	midnightblue	0.197312305	0.027848623	0.169463682	-0.14161506	0.56456163	0.079394029	0.485167601	-0.405773571
ILMN_209557	ILMN_209557	YIPF3	NM_145353.1	NM_145353.1	ILMN_2933228	0	0	17	46388623	black	grey	0.155108997	0.027641466	0.127467532	-0.099826066	0.012814613	0.004048786	0.008765827	-0.004717041
ILMN_211593	ILMN_211593	STK11IP	NM_027886.2	NM_027886.2	ILMN_2617441	0	0	1	75533821	black	grey	0.329205837	0.026908892	0.302296945	-0.275388052	0.066782346	0.013545494	0.053236852	-0.039691358
ILMN_237340	ILMN_322016	LOC100045522	XM_001474445.1	XM_001474445.1	ILMN_3163529	0	0	11	106685950	black	greenyellow	0.055380142	0.026820811	0.028559331	-0.00173852	0.481036864	0.060453423	0.420583441	-0.360130019
ILMN_223958	ILMN_256337	DISP1	NM_026866.2	NM_026866.2	ILMN_2772288	0	0	1	48269	black	red	0.188363457	0.026723107	0.16164035	-0.134917243	0.26630706	0.180525897	0.085781163	0.094744734
ILMN_216885	ILMN_216885	B3GALNT1	NM_020026.2	NM_020026.2	ILMN_2805714	0	0	3	69662710	black	blue	0.091155189	0.02650324	0.06465195	-0.03814871	2.920328567	2.662997975	0.257330592	2.405667383
ILMN_210042	ILMN_210042	GNL3	NM_153547.4	NM_153547.4	ILMN_2673441	0	0	14	31832195	black	pink	0.176512432	0.026055544	0.150456888	-0.124401344	0.294968692	0.077717494	0.217251198	-0.139533704
ILMN_185434	ILMN_252386	MKI67IP	NM_026472.3	NM_026472.3	ILMN_2714936	0	0	1	120229787	black	grey	0.168853855	0.025093247	0.143760608	-0.118667361	0.208564595	0.063815371	0.144749224	-0.080933853
ILMN_186169	ILMN_225175	KLF7	NM_033563.2	NM_033563.2	ILMN_1251426	0	0	1	64125332	black	blue	0.145107973	0.024431589	0.120676383	-0.096244794	0.494833565	0.397344603	0.097488963	0.29985564
ILMN_196683	ILMN_255218	CLN6	NM_001033175.2	NM_001033175.2	ILMN_2525382	0	0	9	62699481	black	grey	0.101213768	0.023897273	0.077316495	-0.053419223	0.073541722	0.02110701	0.052434712	-0.031327702
ILMN_234692	ILMN_234692	TCF3	NM_001079822.1	NM_001079822.1	ILMN_3109289	0	0	6	72576576	black	grey	0.152346769	0.023639301	0.128707468	-0.105068166	0.011386339	0.004210278	0.007176061	-0.002965783
ILMN_196537	ILMN_196537	2810470D21RIK	XM_125812.4	XM_125812.4	ILMN_2524723	0	0			black	grey	0.046275946	0.023567247	0.022708699	0.000858548	0.026789001	0.005972948	0.020816052	-0.014843104
ILMN_222392	ILMN_222392	TGFB3	NM_009368.2	NM_009368.2	ILMN_2748966	0	0	12	87397980	black	red	0.098100404	0.023471801	0.074628603	-0.051156802	1.323456389	0.826612877	0.496843512	0.329769365
ILMN_193864	ILMN_209727	IKBKG	NM_178590.3	NM_178590.3	ILMN_2630423	0	0	20	71685752	black	red	0.076640062	0.023425078	0.053214984	-0.029789906	0.203277079	0.128936583	0.074340495	0.054596088
ILMN_219811	ILMN_219811	NOS3	NM_008713.2	NM_008713.2	ILMN_2788593	0	3.12E-09	5	23894109	black	grey	0.15392245	0.023221722	0.130700727	-0.107479005	0.102360858	0.058910338	0.04345052	0.015459817
ILMN_210536	ILMN_210536	TGFBR3	scl26267.18_317		ILMN_2606601	0	0	5	107537764	black	red	0.124390333	0.022382363	0.102007969	-0.079625606	0.151676413	0.103234459	0.048441953	0.054792506
ILMN_226792	ILMN_226792	NOVA2	NM_001029877.1	NM_001029877.1	ILMN_3044523	0	0	7	19544100	black	grey	0.083984749	0.021778397	0.062206352	-0.040427955	0.011511716	0.002297223	0.009214493	-0.00691727
ILMN_213001	ILMN_213001	CTDSPL	NM_133710.1	NM_133710.1	ILMN_2632489	0	0	9	118892589	black	blue	0.099092424	0.020996821	0.078095603	-0.057098781	0.445415702	0.303245362	0.142170341	0.161075021
ILMN_190307	ILMN_247038	RASL10B	NM_001013386.2	NM_001013386.2	ILMN_2468981	0	0	11	83234350	black	blue	0.16390533	0.020780805	0.143124525	-0.12234372	0.777511745	0.45371731	0.323794435	0.129922875
ILMN_249312	ILMN_249312	2410016O06RIK	NM_023633.1	NM_023633.1	ILMN_2972325	0	0	12	84842455	black	grey	0.080401259	0.020113945	0.060287314	-0.040173369	0.13875813	0.026897529	0.111860602	-0.084963073
ILMN_221872	ILMN_221872	ATP6V0B	NM_033617.3	NM_033617.3	ILMN_1243149	0	2.17E-08	4	117556949	black	grey	0.147733146	0.019997272	0.127735874	-0.107738603	0.028827549	0.003793413	0.025034136	-0.021240723
ILMN_209006	ILMN_209006	KAT2B	NM_020005.3	NM_020005.3	ILMN_1215305	0	0	17	53810105	black	red	0.04209481	0.019748007	0.022346803	-0.002598796	0.53320477	0.312351269	0.220853501	0.091497768
ILMN_220208	ILMN_220208	INTS9	NM_153414.3	NM_153414.3	ILMN_1213745	5.55E-06	0	14	65656235	black	brown	0.137416791	0.018984458	0.118432332	-0.099447874	0.073271677	0.033213008	0.04005867	-0.006845662
ILMN_214959	ILMN_214959	LIMK1	NM_010717.2	NM_010717.2	ILMN_2653927	0	0	5	135137716	black	blue	0.126277708	0.018949977	0.107327731	-0.088377754	8.004428722	7.560899145	0.443529577	7.117369567
ILMN_216060	ILMN_216060	H6PD	NM_173371.3	NM_173371.3	ILMN_1244188	0	1.56E-08	4	149353681	black	grey	0.260906842	0.018948441	0.2419584	-0.223009959	0.021020529	0.011437066	0.009583463	0.001853604
ILMN_211486	ILMN_211486	NSFL1C	NM_198326.2	NM_198326.2	ILMN_1254302	0	0	2	151335330	black	grey	0.128238307	0.018069996	0.110168311	-0.092098315	0.46868223	0.226065376	0.242616854	-0.016551478
ILMN_220505	ILMN_220505	MYD116	NM_008654.1	NM_008654.1	ILMN_2722938	0	0	7	52778462	black	brown	0.127403139	0.017948966	0.109454173	-0.091505207	0.037570978	0.018211098	0.01935988	-0.001148782
ILMN_197331	ILMN_254403	NRSN2	NM_001009948.1	NM_001009948.1	ILMN_1231743	4.78E-06	3.27E-14	2	152194788	black	grey	0.162281907	0.017581612	0.144700294	-0.127118682	0.094616209	0.052353302	0.042262906	0.010090396
ILMN_209065	ILMN_209065	GFOD2	NM_027469.3	NM_027469.3	ILMN_1236845	0	0	8	108240106	black	blue	0.03974625	0.017518035	0.022228215	-0.00471018	2.170992414	1.27538328	0.895609134	0.379774146
ILMN_234235	ILMN_234235	MAP2K7	NM_001042557.1	NM_001042557.1	ILMN_3028981	0	0	8	4247697	black	grey	0.084962002	0.016423781	0.068538222	-0.052114441	0.084124473	0.019080449	0.065044024	-0.045963575
ILMN_208915	ILMN_208915	FGFR3	NM_008010.3	NM_008010.3	ILMN_2590766	0	0	5	34075468	black	red	0.055317614	0.015376562	0.039941051	-0.024564489	1.353473937	1.155829762	0.197644175	0.958185588
ILMN_186551	ILMN_186551	VAPB	NM_019806.5	NM_019806.5	ILMN_2436489	0	0	2	173604548	black	red	0.101988225	0.013671619	0.088316607	-0.074644988	0.580520938	0.289813622	0.290707316	-0.000893694
ILMN_217576	ILMN_217576	HNRPH1	scl0001293.1_51	NM_021510.1	ILMN_2684986	0	0	11	50195016	black	red	0.078333272	0.013253423	0.065079849	-0.051826426	3.659441518	3.149609657	0.509831861	2.639777795
ILMN_247558	ILMN_247558	2310022A10RIK	NM_175107.3	NM_175107.3	ILMN_3004931	0	0	7	28366727	black	grey	0.143245643	0.012091302	0.131154341	-0.119063038	0.014097166	0.002099353	0.011997812	-0.009898459
ILMN_255877	ILMN_255877	1190002N15RIK	NM_001033145.2	NM_001033145.2	ILMN_3162133	0	3.02E-06	9	94420177	black	cyan	0.032825231	0.011587038	0.021238193	-0.009651154	0.269097716	0.02591846	0.243179256	-0.217260796
ILMN_216318	ILMN_216318	EML3	NM_144872.1	NM_144872.1	ILMN_2830983	0	0	19	9015503	black	grey	0.08551084	0.011490019	0.074020821	-0.062530802	0.066449844	0.011593144	0.0548567	-0.043263557
ILMN_192116	ILMN_192116	VAPA	NM_013933.2	NM_013933.2	ILMN_2485148	0	0	17	65929484	blue	brown	79.19867185	70.92077373	8.277898111	62.64287562	41.58682605	33.81758035	7.769245705	26.04833464
ILMN_217130	ILMN_217130	KPNA3	NM_008466.3	NM_008466.3	ILMN_1247312	0	0	14	61984074	blue	brown	78.79167668	70.04430939	8.747367284	61.29694211	23.84018912	18.10564764	5.734541474	12.37110617
ILMN_212185	ILMN_212185	PAIP2	NM_026420.2	NM_026420.2	ILMN_1258515	0	0	18	35776715	blue	brown	82.82348756	66.79921352	16.02427404	50.77493948	44.55997643	28.55380284	16.00617359	12.54762925
ILMN_192902	ILMN_243209	2900064A13RIK	NM_133749.2	NM_133749.2	ILMN_2755059	0	0	2	112307458	blue	darkturquoise	82.77243983	64.02069251	18.75174732	45.26894519	23.43383154	8.235486762	15.19834477	-6.962858011
ILMN_218088	ILMN_218088	NDUFA5	NM_026614.2	NM_026614.2	ILMN_2691460	0	0	6	24472706	blue	brown	77.32051264	63.85385042	13.46666222	50.3871882	25.80091278	18.77068958	7.0302232	11.74046638
ILMN_213071	ILMN_213071	ATP5A1	NM_007505.2	NM_007505.2	ILMN_2633229	0	0	18	78021180	blue	brown	78.40190783	62.01623695	16.38567088	45.63056607	43.04349815	26.9992908	16.04420735	10.95508345
ILMN_187678	ILMN_187678	VPS29	NM_019780.1	NM_019780.1	ILMN_2495644	0	0	5	122813184	blue	brown	67.55241935	59.42192973	8.130489619	51.29144011	37.49762312	28.93681038	8.560812741	20.37599764
ILMN_218823	ILMN_218823	KCTD3	NM_172650.2	NM_172650.2	ILMN_1224318	0	0	1	190795002	blue	brown	70.54351503	58.90586923	11.6376458	47.26822342	39.58657071	27.17946926	12.40710145	14.77236781
ILMN_187235	ILMN_187235	TTC3	NM_009441.2	NM_009441.2	ILMN_1260446	0	0	16	94660878	blue	brown	64.20867753	58.76062265	5.448054881	53.31256777	26.29407898	21.04465519	5.249423791	15.79523139
ILMN_208982	ILMN_208982	CCRN4L	NM_009834.1	NM_009834.1	ILMN_2591440	0	0	3	51055421	blue	brown	64.47346498	58.65714449	5.816320495	52.84082399	23.81746076	17.07622798	6.741232789	10.33499519
ILMN_187939	ILMN_187939	GLRX3	NM_023140.4	NM_023140.4	ILMN_2500997	0	0	7	144659712	blue	brown	67.76861113	58.52215306	9.246458074	49.27569498	37.58910204	29.65681691	7.932285134	21.72453177
ILMN_210441	ILMN_210441	HPRT1	NM_013556.2	NM_013556.2	ILMN_2776552	0	0	20	50373520	blue	brown	67.9561539	57.80974001	10.14641389	47.66332612	32.31087222	24.92440091	7.386471305	17.53792961
ILMN_211412	ILMN_211412	TTC33	NM_026213.3	NM_026213.3	ILMN_2615628	0	0	15	5168197	blue	brown	70.84605565	56.81265083	14.03340481	42.77924602	29.9086806	17.50490753	12.40377307	5.101134463
ILMN_222844	ILMN_312441	LOC100044779	XR_030993.1	XR_030993.1	ILMN_2755660	0	0			blue	darkturquoise	68.64847502	54.49183863	14.15663639	40.33520223	20.48589933	10.23142377	10.25447556	-0.023051786
ILMN_222585	ILMN_222585	NDRG4	NM_145602.2	NM_145602.2	ILMN_2751854	0	0	8	98238732	blue	darkturquoise	72.22475391	54.47430632	17.75044759	36.72385873	11.4270963	6.491367463	4.93572884	1.555638623
ILMN_213725	ILMN_258836	PMPCB	NM_028431.2	NM_028431.2	ILMN_2640122	0	0	5	21262808	blue	brown	60.30113668	53.22597171	7.075164964	46.15080675	31.18212032	25.12340743	6.058712886	19.06469455
ILMN_221400	ILMN_221400	2210412D01RIK	NM_133722.1	NM_133722.1	ILMN_1217822	0	0	7	91258131	blue	brown	59.38427026	53.01255903	6.371711229	46.6408478	36.56381586	27.52300167	9.04081419	18.48218748
ILMN_217766	ILMN_217766	PLEKHA3	NM_031256.2	NM_031256.2	ILMN_1243812	0	0	2	76534414	blue	brown	60.30031397	52.36652603	7.933787943	44.43273809	31.35297647	23.17546102	8.17751545	14.99794557
ILMN_219055	ILMN_219055	DLD	NM_007861.3	NM_007861.3	ILMN_2703657	0	0	12	32016778	blue	darkturquoise	73.67567651	52.22477912	21.4508974	30.77388172	41.48586833	19.43577877	22.05008956	-2.614310786
ILMN_214581	ILMN_214581	ADAM9	NM_007404.1	NM_007404.1	ILMN_2649502	0	0	8	26060298	blue	brown	57.75228057	51.73639174	6.015888832	45.72050291	33.69066086	26.77132349	6.91933737	19.85198612
ILMN_219538	ILMN_250235	DDX3X	NM_010028.2	NM_010028.2	ILMN_2710166	0	0	20	12869657	blue	brown	57.59101909	51.2918311	6.299187996	44.9926431	20.15042726	15.3304685	4.819958757	10.51050974
ILMN_216399	ILMN_214228	CYFIP2	NM_133769.2	NM_133769.2	ILMN_2670713	0	0	11	46007371	blue	brown	64.05092064	51.2569831	12.79393754	38.46304557	34.73369156	19.46149782	15.27219375	4.18930407
ILMN_186240	ILMN_242378	ZC3H15	NM_026934.3	NM_026934.3	ILMN_1252832	0	0	2	83504534	blue	brown	63.46494189	51.09027755	12.37466434	38.7156132	40.03556982	27.57299241	12.46257741	15.11041501
ILMN_210044	ILMN_210044	MRPL13	NM_026759.2	NM_026759.2	ILMN_2982200	0	0	15	55364199	blue	brown	62.44122822	51.06891533	11.37231289	39.69660245	12.08998444	7.747211066	4.342773375	3.404437691
ILMN_212144	ILMN_212144	PGRMC1	NM_016783.3	NM_016783.3	ILMN_2623216	0	0	20	34145704	blue	brown	71.38841388	49.98969316	21.39872072	28.59097244	37.79992403	22.28788852	15.51203551	6.775853007
ILMN_222196	ILMN_222196	PRMT8	NM_201371.1	NM_201371.1	ILMN_2746167	0	0	6	127639166	blue	brown	55.84732175	49.6060861	6.241235654	43.36485044	21.68155553	17.91810718	3.763448351	14.15465883
ILMN_186357	ILMN_229332	NOL4	NM_199024.1	NM_199024.1	ILMN_1260063	0	0	18	22852006	blue	brown	58.29941275	49.53207283	8.767339913	40.76473292	34.59177112	26.52710051	8.064670603	18.46242991
ILMN_209333	ILMN_209333	4933434E20RIK	NM_025762.1	NM_025762.1	ILMN_2594807	0	0	3	89866059	blue	brown	58.17838776	49.51606133	8.662326428	40.8537349	27.68369121	19.37379634	8.309894869	11.06390147
ILMN_211350	ILMN_211350	2510003E04RIK	NM_028197.2	NM_028197.2	ILMN_1255236	0	0	10	62021410	blue	brown	65.12240409	49.23975499	15.88264909	33.3571059	36.14322744	24.47246646	11.67076097	12.80170549
ILMN_214351	ILMN_214351	PCMTD2	NM_153594.2	NM_153594.2	ILMN_2647084	0	0	2	181591462	blue	brown	52.99563664	49.23302024	3.762616393	45.47040385	25.03028398	19.84096688	5.189317103	14.65164977
ILMN_220214	ILMN_220214	ZFAND6	NM_022985.3	NM_022985.3	ILMN_2821501	0	0	7	84491287	blue	darkturquoise	57.18609389	48.86574808	8.320345806	40.54540227	24.64030098	10.39937734	14.24092364	-3.841546293
ILMN_219048	ILMN_219048	KPNB1	NM_008379.3	NM_008379.3	ILMN_1230411	0	0	11	97021056	blue	brown	53.029427	47.70177166	5.32765534	42.37411632	29.85230065	22.78246529	7.069835362	15.71262992
ILMN_218501	ILMN_218501	RWDD4A	NM_203507.2	NM_203507.2	ILMN_2696620	0	0	8	48638052	blue	brown	55.28119644	47.62909312	7.652103314	39.97698981	32.25820117	21.18914642	11.06905474	10.12009168
ILMN_210376	ILMN_210376	NDUFB9	NM_023172.3	NM_023172.3	ILMN_2605004	0	0	15	58768953	blue	brown	57.60258968	47.52106535	10.08152432	37.43954103	26.61070311	19.89240905	6.718294054	13.174115
ILMN_191979	ILMN_239002	YTHDF2	NM_145393.3	NM_145393.3	ILMN_1225360	0	0	4	131741983	blue	brown	56.34564335	47.42973113	8.915912216	38.51381891	30.25135129	21.6227358	8.628615488	12.99412031
ILMN_220314	ILMN_220314	LPGAT1	NM_172266.2	NM_172266.2	ILMN_2720479	0	0	1	193602405	blue	darkturquoise	59.91998325	47.26859709	12.65138617	34.61721092	15.48793005	6.072920504	9.415009547	-3.342089043
ILMN_212301	ILMN_212301	NDUFS4	NM_010887.1	NM_010887.1	ILMN_2663694	0	0	13	115078879	blue	darkturquoise	65.15693603	47.03934636	18.11758967	28.92175668	37.31668731	13.2000454	24.1166419	-10.9165965
ILMN_213409	ILMN_213409	RAB9	NM_019773.1	NM_019773.1	ILMN_2783918	0	0	20	162895307	blue	brown	52.0218622	46.5083363	5.513525902	40.99481039	40.17861789	29.61805977	10.56055812	19.05750165
ILMN_217991	ILMN_217991	R3HDM2	NM_027900.3	NM_027900.3	ILMN_2690203	0	0	10	126936277	blue	brown	53.1754064	46.46318865	6.712217751	39.7509709	26.44951139	20.71284802	5.736663371	14.97618465
ILMN_223557	ILMN_228732	MXI1	NM_001008543.2	NM_001008543.2	ILMN_2765741	0	0	19	53447701	blue	darkturquoise	58.84366201	46.3451593	12.49850271	33.84665659	23.90895095	11.7489675	12.15998345	-0.411015944
ILMN_217349	ILMN_257911	SEPP1	NM_001042613.1	NM_001042613.1	ILMN_1247553	0	0	15	3230399	blue	darkturquoise	55.97226629	44.8951746	11.07709169	33.81808291	8.257321293	3.168928593	5.0883927	-1.919464106
ILMN_222488	ILMN_222488	LYSMD2	NM_027309.1	NM_027309.1	ILMN_1239808	0	0	9	75423303	blue	brown	54.33744814	44.6571246	9.680323545	34.97680105	20.70941524	14.77347095	5.935944287	8.837526667
ILMN_210372	ILMN_210372	RER1	NM_026395.1	NM_026395.1	ILMN_2935796	0	0	4	154448554	blue	brown	48.66183093	44.61643237	4.045398559	40.57103381	12.72457428	10.8174854	1.907088886	8.910396509
ILMN_211581	ILMN_211581	NDUFB5	NM_025316.2	NM_025316.2	ILMN_2617335	0	0	3	32650086	blue	brown	54.17819494	44.48400919	9.694185751	34.78982343	28.22932547	20.00129045	8.228035019	11.77325543
ILMN_210090	ILMN_210090	SNX3	NM_017472.3	NM_017472.3	ILMN_1241268	0	0	10	42254580	blue	brown	54.3984384	44.42869037	9.969748024	34.45894235	23.57563201	17.67124056	5.904391455	11.7668491
ILMN_210745	ILMN_210745	HADHB	NM_145558.1	NM_145558.1	ILMN_1230454	0	0	5	30510930	blue	brown	50.5302632	44.22195235	6.308310844	37.91364151	25.02807949	20.07463474	4.953444759	15.12118998
ILMN_186247	ILMN_186247	TOMM70A	NM_138599.4	NM_138599.4	ILMN_1234112	0	0	16	57154411	blue	brown	50.39266291	44.13879315	6.253869756	37.8849234	20.38613042	16.03163096	4.354499467	11.67713149
ILMN_212871	ILMN_212871	VPS26B	NM_178027.3	NM_178027.3	ILMN_2631192	0	0	9	26815435	blue	brown	46.99800672	43.98499941	3.013007315	40.97199209	27.49409578	23.98736553	3.506730243	20.48063529
ILMN_221986	ILMN_221986	BHLHB5	NM_021560.3	NM_021560.3	ILMN_2743082	0	0	3	17957207	blue	blue	55.22382996	43.3080951	11.91573487	31.39236023	6.111548412	5.442794437	0.668753975	4.774040461
ILMN_220454	ILMN_220454	ALDH6A1	NM_134042.2	NM_134042.2	ILMN_1258158	0	0	12	85771734	blue	brown	50.87994128	43.25997394	7.619967338	35.6400066	35.09681	21.29526216	13.80154784	7.493714322
ILMN_210441	ILMN_210441	HPRT1	NM_013556.2	NM_013556.2	ILMN_2767487	0	0	20	50352283	blue	brown	50.10893985	43.0292597	7.07968015	35.94957955	22.00787434	16.13129012	5.87658422	10.2547059
ILMN_214592	ILMN_214592	GPD2	NM_010274.2	NM_010274.2	ILMN_1215797	0	0	2	57219947	blue	darkturquoise	52.31304514	42.66397019	9.649074944	33.01489525	4.001667213	1.594204952	2.407462262	-0.81325731
ILMN_195181	ILMN_195181	YWHAE	NM_009536.3	NM_009536.3	ILMN_1220100	0	0	11	75579244	blue	brown	47.29498183	42.60558803	4.689393798	37.91619423	11.49727032	8.497769974	2.999500347	5.498269627
ILMN_216374	ILMN_216374	CHMP5	NM_029814.1	NM_029814.1	ILMN_2670352	0	0	4	40911986	blue	darkturquoise	57.31051589	42.60343536	14.70708053	27.89635483	32.18365477	16.48407003	15.69958473	0.784485296
ILMN_210645	ILMN_210645	BCAS2	NM_026602.3	NM_026602.3	ILMN_1259127	0	0	3	102982678	blue	brown	45.47731946	42.43911189	3.038207568	39.40090432	32.11797484	28.20859964	3.909375203	24.29922444
ILMN_217356	ILMN_217356	C1GALT1C1	NM_021550.2	NM_021550.2	ILMN_2682271	0	0	20	35984190	blue	brown	52.53216087	42.37990443	10.15225644	32.22764799	25.1688018	17.11021954	8.058582256	9.051637283
ILMN_210153	ILMN_210153	SMC3	NM_007790.2	NM_007790.2	ILMN_2604080	0	0	19	53719571	blue	brown	44.98460031	42.33060779	2.653992518	39.67661527	31.62900014	23.66436553	7.964634607	15.69973093
ILMN_218859	ILMN_218859	JAK1	NM_146145.2	NM_146145.2	ILMN_2701093	0	0	4	100825966	blue	darkturquoise	58.37186234	42.15408259	16.21777974	25.93630285	18.13541003	7.398922058	10.73648797	-3.337565914
ILMN_209676	ILMN_209676	SDHD	NM_025848.2	NM_025848.2	ILMN_1239143	0	0	9	50404638	blue	brown	53.05340138	41.96682919	11.08657219	30.880257	22.78701997	17.10311004	5.683909922	11.41920012
ILMN_187695	ILMN_187695	TSN	NM_011650.3	NM_011650.3	ILMN_1240067	0	0	1	120201292	blue	brown	50.55661088	41.59604722	8.960563667	32.63548355	23.03603118	15.80869847	7.227332712	8.581365754
ILMN_209421	ILMN_209421	IDH2	NM_173011.1	NM_173011.1	ILMN_2595612	0	0	7	87239764	blue	brown	48.12109371	41.52399271	6.597100999	34.92689172	19.40546676	13.61306435	5.792402416	7.820661933
ILMN_212538	ILMN_212538	TBC1D19	NM_144517.3	NM_144517.3	ILMN_2627557	0	0	5	54294719	blue	brown	50.64055801	41.2241189	9.416439108	31.8076798	31.20351737	23.48125171	7.722265659	15.75898605
ILMN_239887	ILMN_239887	BECN1	NM_019584.2	NM_019584.2	ILMN_3090581	0	0	11	101105889	blue	brown	46.9758078	41.13208912	5.843718673	35.28837045	17.14295335	14.53692866	2.606024685	11.93090398
ILMN_209187	ILMN_261868	MAT2A	NM_145569.4	NM_145569.4	ILMN_1258415	0	0	6	72383725	blue	brown	47.21671558	41.06098616	6.155729413	34.90525675	12.13303087	9.199819493	2.933211374	6.266608119
ILMN_213339	ILMN_213339	PDCD5	NM_019746.4	NM_019746.4	ILMN_2756658	0	0	7	36428661	blue	brown	50.16316047	40.94684073	9.216319732	31.730521	18.64418265	11.90652747	6.737655183	5.168872288
ILMN_195770	ILMN_259638	VHL	NM_009507.3	NM_009507.3	ILMN_2518546	0	0	6	113581421	blue	brown	43.15522501	40.86621223	2.289012776	38.57719945	18.86303625	16.9340588	1.92897745	15.00508135
ILMN_219275	ILMN_219275	TJP1	NM_009386.1	NM_009386.1	ILMN_2706587	0	0	7	72441142	blue	darkturquoise	50.97168083	40.58460222	10.38707862	30.1975236	24.04710656	8.839471312	15.20763525	-6.368163935
ILMN_217544	ILMN_217544	GPM6A	NM_153581.2	NM_153581.2	ILMN_2909336	0	0	8	56146138	blue	brown	50.06371177	40.58373452	9.479977246	31.10375728	25.92511561	18.6070873	7.318028302	11.289059
ILMN_201529	ILMN_201529	PABPC1	NM_008774.2	NM_008774.2	ILMN_1259482	0	0	15	36526743	blue	brown	51.23949644	40.49918468	10.74031176	29.75887292	36.68384952	27.17090276	9.512946759	17.657956
ILMN_208730	ILMN_318899	LOC100044087	XR_034194.1	XR_034194.1	ILMN_1237846	0	0	10	81685568	blue	darkturquoise	55.31333664	40.3829922	14.93034444	25.45264777	23.36596765	9.908625921	13.45734173	-3.548715808
ILMN_188200	ILMN_188200	USP14	scl0002220.1_34	NM_021522.2	ILMN_2465770	0	0	18	9995953	blue	brown	57.69164307	40.0844821	17.60716097	22.47732114	29.02752851	18.97632107	10.05120744	8.92511363
ILMN_221553	ILMN_221553	PSMD12	NM_025894.2	NM_025894.2	ILMN_1216211	0	0	11	107357016	blue	brown	55.85526544	39.72914828	16.12611716	23.60303113	20.08766549	12.37624106	7.711424431	4.664816633
ILMN_210542	ILMN_235369	LRRN2	NM_010732.2	NM_010732.2	ILMN_2670344	0	0	1	134836439	blue	brown	42.55253373	39.55393313	2.998600595	36.55533254	19.0182472	15.8840101	3.134237099	12.749773
ILMN_187639	ILMN_187639	ZFP238	NM_013915.3	NM_013915.3	ILMN_2459155	0	0	1	179380688	blue	brown	43.43432264	39.39192031	4.042402328	35.34951798	14.47244489	12.72622631	1.746218584	10.98000773
ILMN_190622	ILMN_248751	TAF13	NM_025444.2	NM_025444.2	ILMN_2728830	0	0	3	108384737	blue	brown	45.23923727	39.37482778	5.86440949	33.51041829	21.75290533	17.53042632	4.222479019	13.3079473
ILMN_209777	ILMN_209777	FOXG1	NM_008241.1	NM_008241.1	ILMN_2599125	0	0	12	50487674	blue	brown	57.99053594	39.20555681	18.78497913	20.42057769	34.47142964	17.5941769	16.87725274	0.716924164
ILMN_214507	ILMN_214507	CRYZL1	NM_133679.1	NM_133679.1	ILMN_1246295	0	0	16	91689794	blue	brown	42.8217291	38.68767566	4.134053439	34.55362222	16.15084704	13.83098944	2.319857603	11.51113184
ILMN_218459	ILMN_218459	TPPP	NM_182839.1	NM_182839.1	ILMN_2950422	0	3.02E-06	13	74172956	blue	brown	42.48031427	38.64910263	3.831211644	34.81789098	15.99488621	13.42029854	2.574587671	10.84571087
ILMN_193177	ILMN_257742	HUWE1	NM_021523.4	NM_021523.4	ILMN_2494747	0	0	20	148369374	blue	darkturquoise	47.32911565	38.35411784	8.97499781	29.37912003	28.77321135	11.82244459	16.95076675	-5.128322162
ILMN_185442	ILMN_185442	ZNRD1	NM_023162.3	NM_023162.3	ILMN_2971486	9.17E-06	0	17	36562589	blue	brown	41.80399017	37.42922882	4.374761345	33.05446748	20.24449664	16.82671401	3.417782628	13.40893138
ILMN_216742	ILMN_216742	PTGES3	NM_019766.4	NM_019766.4	ILMN_2674720	0	0	10	127514040	blue	brown	42.36756414	37.33937171	5.02819243	32.31117928	25.03715142	20.53714964	4.500001781	16.03714786
ILMN_212748	ILMN_212748	NAMPT	NM_021524.1	NM_021524.1	ILMN_2821850	0	0	12	33531624	blue	brown	45.36892715	37.29085651	8.078070637	29.21278588	33.01545797	20.39857457	12.6168834	7.781691166
ILMN_212511	ILMN_212511	EEF1B2	NM_018796.2	NM_018796.2	ILMN_2874853	0	0	1	63225410	blue	brown	53.97080962	37.28638434	16.68442527	20.60195907	44.46581535	28.30321248	16.16260288	12.1406096
ILMN_185910	ILMN_185910	UBAC1	NM_133835.1	NM_133835.1	ILMN_1241976	0	0	2	25854108	blue	brown	42.59942746	37.20218545	5.397242014	31.80494344	10.92939498	7.401379728	3.528015251	3.873364478
ILMN_213739	ILMN_312320	LOC100048622	XM_001480443.1	XM_001480443.1	ILMN_2677056	0	0	2	119412684	blue	brown	41.81086862	36.96974892	4.841119701	32.12862922	14.86163224	12.40328572	2.458346523	9.944939196
ILMN_194893	ILMN_235802	ACADSB	NM_025826.3	NM_025826.3	ILMN_2614728	0	0	7	138589668	blue	brown	39.09591619	36.88086456	2.21505163	34.66581293	24.42744663	20.64640895	3.781037681	16.86537127
ILMN_213288	ILMN_213288	SMU1	NM_021535.3	NM_021535.3	ILMN_2635633	0	0	4	40684183	blue	darkturquoise	44.46287962	36.73709255	7.725787071	29.01130548	9.625586284	4.177591592	5.447994692	-1.2704031
ILMN_213184	ILMN_213184	CTNND2	NM_008729.2	NM_008729.2	ILMN_2634520	0	0	15	30957904	blue	brown	39.18288705	36.46262513	2.720261917	33.74236321	6.588292684	5.321296855	1.266995829	4.054301027
ILMN_213166	ILMN_213166	1110002B05RIK	NM_134054.2	NM_134054.2	ILMN_2634338	0	0	12	55746566	blue	brown	39.38076236	36.03188026	3.348882104	32.68299815	16.16233248	12.58541402	3.576918458	9.008495564
ILMN_185209	ILMN_185209	VBP1	NM_011692.2	NM_011692.2	ILMN_1243095	0	0	20	72780121	blue	darkturquoise	61.01342972	36.01575322	24.9976765	11.01807672	35.10485843	17.94757386	17.15728456	0.790289298
ILMN_212502	ILMN_212502	ANP32A	NM_009672.2	NM_009672.2	ILMN_1230271	0	0	9	62225431	blue	brown	38.49414724	35.90746938	2.58667786	33.32079152	12.99344456	11.13624771	1.857196844	9.279050871
ILMN_216484	ILMN_216484	SELK	scl080795.5_227	NM_019979.1	ILMN_2671601	0	0	14	30788090	blue	brown	37.54906306	35.59048613	1.958576932	33.6319092	24.73470275	21.73191412	3.00278863	18.72912549
ILMN_213800	ILMN_213800	SLC23A2	NM_018824.2	NM_018824.2	ILMN_2640927	0	0	2	131878501	blue	brown	37.66613295	35.23007501	2.436057941	32.79401707	24.5367332	21.31068375	3.226049448	18.0846343
ILMN_213386	ILMN_213386	HSPE1	NM_008303.2	NM_008303.2	ILMN_2960308	0	0	1	55033659	blue	brown	47.13947687	35.22787558	11.91160129	23.31627429	26.10282115	18.49753061	7.605290532	10.89224008
ILMN_209309	ILMN_209309	CUGBP2	NM_010160.2	NM_010160.2	ILMN_2594575	0	0	2	6466045	blue	brown	42.6375954	35.06958869	7.568006714	27.50158197	23.87914789	11.47028287	12.40886502	-0.938582156
ILMN_221886	ILMN_240777	BIRC2	NM_007465.1	NM_007465.1	ILMN_1226186	0	0	9	7818241	blue	brown	40.83197896	34.97035796	5.861621002	29.10873696	19.83396461	11.39941865	8.434545959	2.964872692
ILMN_212180	ILMN_212180	APPBP1	NM_144931.1	NM_144931.1	ILMN_2955362	0	0	8	107400274	blue	darkturquoise	43.50274538	34.94455785	8.55818753	26.38637032	19.96896084	9.370097844	10.598863	-1.228765156
ILMN_193206	ILMN_193206	UBE2N	NM_080560.3	NM_080560.3	ILMN_2512541	0	0	10	95005797	blue	brown	38.83432364	34.42567238	4.408651261	30.01702112	16.90596744	12.47731356	4.428653889	8.048659667
ILMN_185240	ILMN_185240	USP1	NM_146144.2	NM_146144.2	ILMN_2781170	0	0	4	98427240	blue	brown	41.51151906	34.40999265	7.101526407	27.30846624	20.46033127	12.52157232	7.938758945	4.582813375
ILMN_218771	ILMN_218771	EPM2AIP1	NM_175266.4	NM_175266.4	ILMN_1256740	0	0			blue	brown	37.84665383	34.37151238	3.47514145	30.89637093	12.67839143	8.609839211	4.068552224	4.541286987
ILMN_211277	ILMN_243794	CASC4	NM_199038.2	NM_199038.2	ILMN_1246107	0	0	2	121761282	blue	brown	39.36249409	34.22239862	5.140095478	29.08230314	7.747392135	5.934767626	1.812624508	4.122143118
ILMN_193401	ILMN_193401	TMEM184C	NM_145599.3	NM_145599.3	ILMN_1248892	0	0	8	80120584	blue	darkturquoise	55.60102502	33.84726523	21.7537598	12.09350543	28.69083869	9.779161293	18.9116774	-9.132516103
ILMN_217050	ILMN_217050	LYPLA1	NM_008866.2	NM_008866.2	ILMN_2873319	0	0	1	4836729	blue	darkturquoise	40.5437489	33.84651341	6.697235489	27.14927792	5.649688774	3.130233713	2.519455061	0.610778651
ILMN_221123	ILMN_221123	RCHY1	NM_026557.3	NM_026557.3	ILMN_1255376	0	0	5	92378555	blue	darkturquoise	43.44180503	33.80320517	9.638599851	24.16460532	14.2170776	4.852684046	9.364393551	-4.511709505
ILMN_214618	ILMN_214618	ETFA	NM_145615.2	NM_145615.2	ILMN_2800655	0	0	9	55259765	blue	brown	44.6053604	33.77461057	10.83074983	22.94386075	15.1183478	11.52417014	3.594177665	7.929992473
ILMN_184723	ILMN_261556	CBLB	NM_001033238.1	NM_001033238.1	ILMN_2702039	0	0	16	52207909	blue	brown	36.39894572	33.57723236	2.821713354	30.75551901	14.33121031	12.22714359	2.104066716	10.12307688
ILMN_214708	ILMN_214708	A530082C11RIK	NM_177186.4	NM_177186.4	ILMN_2691832	0	0	4	154997238	blue	brown	35.93467978	33.26507908	2.669600691	30.59547839	25.49341087	20.39570432	5.097706544	15.29799778
ILMN_215630	ILMN_215630	NAP1L3	NM_138742.1	NM_138742.1	ILMN_1217839	0	0	20	119508530	blue	brown	36.35044241	33.1167258	3.233716616	29.88300918	25.23766478	19.71951545	5.518149329	14.20136612
ILMN_188452	ILMN_258426	PCMT1	NM_008786.1	NM_008786.1	ILMN_1243273	0	0	10	7350197	blue	brown	41.97815544	33.08873934	8.889416095	24.19932325	35.75826836	25.43077413	10.32749423	15.10327991
ILMN_189502	ILMN_238436	SLTM	NM_025690.3	NM_025690.3	ILMN_1252121	0	0	9	70439914	blue	brown	37.24682541	32.99372578	4.253099634	28.74062615	16.02200613	12.83583684	3.186169288	9.649667554
ILMN_218381	ILMN_218381	CHMP2A	NM_026885.2	NM_026885.2	ILMN_1240683	0	0	7	13619226	blue	brown	35.63891972	32.81134335	2.827576369	29.98376699	5.515831588	4.699084905	0.816746683	3.882338222
ILMN_220029	ILMN_220029	CRIPT	NM_019936.2	NM_019936.2	ILMN_1223929	0	0	17	87434671	blue	darkturquoise	41.89011436	32.67237795	9.217736411	23.45464154	32.67706661	14.63148397	18.04558264	-3.414098667
ILMN_186424	ILMN_249633	UBE2J1	NM_019586.3	NM_019586.3	ILMN_1254000	0	0	4	33139108	blue	brown	41.24140036	32.54886547	8.692534888	23.85633058	11.83589074	8.359997422	3.475893316	4.884104106
ILMN_209809	ILMN_209809	KTI12	NM_029571.2	NM_029571.2	ILMN_2599412	0	0	4	108521946	blue	brown	37.34152965	32.49571125	4.845818396	27.64989286	11.02359067	9.217125738	1.806464932	7.410660806
ILMN_193603	ILMN_234534	ALKBH8	NM_026303.1	NM_026303.1	ILMN_1258943	0	0	9	3385753	blue	brown	37.1052848	32.47594893	4.62933587	27.84661306	18.22498702	15.27372312	2.951263901	12.32245922
ILMN_216364	ILMN_216364	NAT5	NM_026425.1	NM_026425.1	ILMN_2945073	0	0	2	145607476	blue	brown	42.26965885	32.38062168	9.88903717	22.49158451	25.25255682	19.6688137	5.583743116	14.08507059
ILMN_214905	ILMN_214905	BMPR1A	NM_009758.4	NM_009758.4	ILMN_1251119	0	0	14	35224550	blue	brown	37.9488781	32.32666174	5.622216358	26.70444538	14.90117985	10.8008608	4.100319052	6.700541746
ILMN_217553	ILMN_226251	1810035L17RIK	NM_026958.2	NM_026958.2	ILMN_1239860	0	0	12	88790759	blue	brown	44.98830897	32.22804703	12.76026194	19.46778508	48.49656249	29.29702154	19.19954096	10.09748058
ILMN_218771	ILMN_218771	EPM2AIP1	NM_175266.4	NM_175266.4	ILMN_2699995	0	0			blue	brown	46.89783186	32.08078904	14.81704282	17.26374623	22.94942935	14.95529426	7.994135085	6.961159176
ILMN_223961	ILMN_235580	RSU1	NM_009105.3	NM_009105.3	ILMN_1254341	0	0	2	12998797	blue	brown	37.05688806	32.02137867	5.035509388	26.98586928	3.38338541	2.132514787	1.250870623	0.881644164
ILMN_219206	ILMN_219206	NLGN1	NM_138666.2	NM_138666.2	ILMN_1222411	0	0	3	25330922	blue	darkturquoise	37.59256951	31.95346376	5.639105751	26.31435801	24.95789112	13.7859098	11.17198132	2.613928476
ILMN_213122	ILMN_213122	PDE6D	NM_008801.2	NM_008801.2	ILMN_1260174	0	0	1	88440062	blue	brown	34.34702516	31.76868029	2.578344862	29.19033543	10.02450855	8.945058001	1.079450549	7.865607451
ILMN_217203	ILMN_217203	POLR2G	NM_026329.2	NM_026329.2	ILMN_2680262	0	0	19	8867642	blue	brown	33.90738531	31.64440397	2.262981346	29.38142262	28.61239305	25.26660078	3.345792271	21.92080851
ILMN_212427	ILMN_212427	RBM18	NM_026434.2	NM_026434.2	ILMN_2978585	0	0	2	35938234	blue	brown	37.26026731	31.56391047	5.696356839	25.86755363	38.94511969	29.35572699	9.5893927	19.76633429
ILMN_209567	ILMN_209567	SNAP91	NM_013669.1	NM_013669.1	ILMN_1247504	0	0	9	86660042	blue	brown	36.31480199	31.39696944	4.917832554	26.47913688	6.803755515	5.215771133	1.587984382	3.627786751
ILMN_217979	ILMN_217979	HNRPDL	NM_016690.2	NM_016690.2	ILMN_2903440	0	0	5	100275084	blue	brown	35.86312901	31.31651784	4.546611165	26.76990668	7.931685589	5.595395792	2.336289797	3.259105996
ILMN_209768	ILMN_209768	NTRK3	NM_182809.1	NM_182809.1	ILMN_2632337	0	0	7	85447520	blue	brown	33.68434673	31.2334726	2.450874124	28.78259848	15.08334551	11.09544462	3.987900893	7.107543724
ILMN_192808	ILMN_192808	ZKSCAN3	NM_023685.3	NM_023685.3	ILMN_2491526	0	0	13	21479016	blue	darkturquoise	40.4428673	30.94024913	9.502618166	21.43763097	18.22074058	7.110772392	11.10996819	-3.9991958
ILMN_212681	ILMN_212681	ANKRD17	NM_198010.2	NM_198010.2	ILMN_2675464	0	0	5	90657782	blue	brown	36.3831996	30.82459818	5.558601421	25.26599676	12.60933134	7.138334114	5.47099723	1.667336885
ILMN_187207	ILMN_187207	TRIP12	NM_133975.4	NM_133975.4	ILMN_2510364	0	0	1	84720882	blue	darkturquoise	38.77190355	30.70622004	8.065683514	22.64053652	12.31732642	6.023924974	6.293401441	-0.269476466
ILMN_210814	ILMN_210814	GORASP2	NM_027352.3	NM_027352.3	ILMN_2716464	0	0	2	70529747	blue	brown	31.77497655	30.56649465	1.208481902	29.35801274	22.43589397	20.7460453	1.689848677	19.05619662
ILMN_213206	ILMN_213206	S100B	NM_009115.2	NM_009115.2	ILMN_2634742	0	0	10	75714841	blue	darkturquoise	36.75852859	30.41884165	6.339686942	24.07915471	11.42078677	4.613956156	6.806830618	-2.192874462
ILMN_222361	ILMN_222361	CETN2	NM_019405.6	NM_019405.6	ILMN_1220409	0	0	20	70160208	blue	darkturquoise	37.98611558	30.4055354	7.580580172	22.82495523	22.19744174	8.068712012	14.12872973	-6.060017718
ILMN_216464	ILMN_216464	6330577E15RIK	scl067788.3_30	NM_026377.1	ILMN_2671366	0	0	19	47808337	blue	brown	39.07049153	29.97291579	9.097575742	20.87534004	18.29391543	13.13680442	5.157111018	7.979693397
ILMN_214134	ILMN_214134	HIGD1A	NM_019814.3	NM_019814.3	ILMN_2644630	0	5.70E-09	9	121757709	blue	darkturquoise	39.07952334	29.9470494	9.132473939	20.81457546	4.971913117	1.732555404	3.239357713	-1.506802308
ILMN_210423	ILMN_210423	SNX1	NM_019727.2	NM_019727.2	ILMN_2605465	0	0	9	65935987	blue	brown	32.51725792	29.78612268	2.731135243	27.05498744	26.78248195	19.89374559	6.888736354	13.00500924
ILMN_209907	ILMN_209907	GOSR2	NM_019650.2	NM_019650.2	ILMN_2815107	0	0	11	103538312	blue	brown	34.49671541	29.27906876	5.217646653	24.06142211	29.42655998	18.99164167	10.43491831	8.556723366
ILMN_188107	ILMN_188107	BXDC1	scl38032.11.1_165		ILMN_1226709	0	0	10	39943470	blue	brown	32.1720776	28.74764383	3.424433763	25.32321007	23.48588656	18.34518464	5.14070192	13.20448272
ILMN_212848	ILMN_212848	KRIT1	NM_030675.2	NM_030675.2	ILMN_2715749	0	0	5	3840877	blue	darkturquoise	35.65892862	28.62057191	7.038356709	21.5822152	13.62392887	5.594802125	8.029126747	-2.434324621
ILMN_219288	ILMN_219288	SETX	NM_198033.2	NM_198033.2	ILMN_2706827	0	0	2	29037856	blue	brown	36.04355026	28.30038765	7.743162613	20.55722503	26.94248213	15.93230944	11.01017268	4.92213676
ILMN_210498	ILMN_210498	MINPP1	NM_010799.1	NM_010799.1	ILMN_1253545	0	0	19	32589493	blue	brown	31.11529244	28.27815329	2.837139151	25.44101414	25.64724088	18.87328207	6.773958811	12.09932325
ILMN_189609	ILMN_189609	WBP4	scl45265.10.1_1	NM_018765.1	ILMN_2462762	0	0	14	79861597	blue	brown	30.65869236	28.24700998	2.411682382	25.8353276	8.029252987	7.100048575	0.929204412	6.170844163
ILMN_216305	ILMN_310254	LOC100047794	XR_033964.1	XR_033964.1	ILMN_2669569	0	0	12	52720831	blue	darkturquoise	39.68515442	28.20631394	11.47884048	16.72747346	19.02945629	6.492336662	12.53711963	-6.044782968
ILMN_220491	ILMN_220491	TMEM209	NM_178625.3	NM_178625.3	ILMN_2830837	0	0	6	30431405	blue	darkturquoise	33.78784464	28.03916609	5.748678551	22.29048754	23.2042105	10.60630549	12.59790501	-1.991599521
ILMN_210631	ILMN_210631	RNF11	NM_013876.3	NM_013876.3	ILMN_1216143	0	0	4	109125524	blue	brown	30.69088696	27.71775892	2.973128039	24.74463088	19.94955702	17.03231517	2.917241853	14.11507332
ILMN_215874	ILMN_242456	4833439L19RIK	NM_133797.2	NM_133797.2	ILMN_2724226	0	0	13	54652708	blue	brown	29.32210588	27.58197172	1.740134168	25.84183755	23.32702542	20.53918861	2.787836815	17.75135179
ILMN_214062	ILMN_214062	LAPTM4B	NM_033521.3	NM_033521.3	ILMN_2754074	0	0	15	34213879	blue	blue	33.75785623	27.41382281	6.344033422	21.06978939	2.371492407	1.384843698	0.98664871	0.398194988
ILMN_218675	ILMN_218675	AIFM1	NM_012019.2	NM_012019.2	ILMN_2881272	0	0	20	45828173	blue	brown	29.27124198	27.00650506	2.264736919	24.74176814	12.9724618	11.16778018	1.804681621	9.363098562
ILMN_215455	ILMN_215455	CHCHD7	NM_181391.2	NM_181391.2	ILMN_1240104	0	0	4	3869910	blue	darkturquoise	39.3765551	26.4846713	12.8918838	13.5927875	23.1904577	10.17223443	13.01822327	-2.845988846
ILMN_213241	ILMN_213241	CLCN4-2	scl012727.1_314	NM_011334.2	ILMN_1255684	0	0	7	7236434	blue	brown	31.94134025	26.48424392	5.457096327	21.02714759	5.013257535	3.411251749	1.602005787	1.809245962
ILMN_194910	ILMN_244463	2810453I06RIK	NM_026050.1	NM_026050.1	ILMN_1224076	0	0	5	144325048	blue	brown	46.3706695	26.47587981	19.89478969	6.581090116	14.28103462	8.240301519	6.0407331	2.199568419
ILMN_215926	ILMN_215926	DIXDC1	scl0330938.1_96		ILMN_2665301	0	0			blue	darkturquoise	34.34509625	26.40911387	7.935982384	18.47313149	21.21901773	7.397069987	13.82194774	-6.424877751
ILMN_219210	ILMN_219210	PPP2R2C	NM_172994.2	NM_172994.2	ILMN_1228308	0	0	5	37345892	blue	brown	31.33097668	26.37296183	4.958014848	21.41494699	13.5838303	7.920588573	5.663241723	2.25734685
ILMN_189613	ILMN_189613	ZFP322A	NM_172586.2	NM_172586.2	ILMN_2462791	0	0	13	23447408	blue	brown	27.65623947	25.5181721	2.138067374	23.38010472	8.25577064	7.197664119	1.058106521	6.139557598
ILMN_194488	ILMN_240641	NTRK2	NM_008745.2	NM_008745.2	ILMN_2705460	0	0	13	59033720	blue	darkturquoise	34.55517355	25.48173578	9.073437766	16.40829801	6.299981292	3.753753388	2.546227905	1.207525483
ILMN_219995	ILMN_219995	EFNB2	NM_010111.4	NM_010111.4	ILMN_2716212	0	0	8	8617838	blue	darkturquoise	32.7983599	25.476245	7.3221149	18.1541301	27.62029633	11.72943337	15.89086296	-4.161429585
ILMN_210677	ILMN_210677	ATL2	NM_178050.3	NM_178050.3	ILMN_1233905	0	0	17	80248752	blue	brown	29.08108505	25.38172623	3.699358819	21.68236741	24.93655952	16.46340235	8.473157164	7.990245188
ILMN_215165	ILMN_215165	2400003C14RIK	NM_028018.1	NM_028018.1	ILMN_1260112	0	0	8	112195316	blue	brown	27.23951682	25.14564452	2.093872306	23.05177221	5.663303764	4.923922182	0.739381581	4.184540601
ILMN_221361	ILMN_221361	0610009B22RIK	NM_025319.2	NM_025319.2	ILMN_2734484	0	0	11	51499229	blue	brown	29.16757527	25.08094689	4.086628375	20.99431852	21.97489867	17.83407326	4.14082541	13.69324785
ILMN_209491	ILMN_209491	DDT	NM_010027.1	NM_010027.1	ILMN_2596297	0	0	10	75234156	blue	brown	27.40322539	24.8718924	2.531332986	22.34055942	13.14971783	7.943718689	5.205999146	2.737719543
ILMN_219923	ILMN_219923	PPP4R4	NM_028980.2	NM_028980.2	ILMN_1246165	0	0	12	104851729	blue	brown	34.12869715	24.66032754	9.46836961	15.19195793	14.27052495	4.761200527	9.509324428	-4.7481239
ILMN_212556	ILMN_212556	A030009H04RIK	NM_020591.1	NM_020591.1	ILMN_2627765	0	0	11	69156013	blue	darkturquoise	38.67845046	24.23911539	14.43933507	9.799780325	7.720421958	4.484713104	3.235708854	1.24900425
ILMN_215080	ILMN_255546	6030458C11RIK	NM_029998.2	NM_029998.2	ILMN_1234301	0	0	15	12738317	blue	darkturquoise	31.05937812	24.00431795	7.055060162	16.94925779	10.42353844	3.888543725	6.534994719	-2.646450994
ILMN_224296	ILMN_252669	RAB5C	NM_024456.2	NM_024456.2	ILMN_1225414	0	0	11	100576576	blue	brown	31.07835802	23.80138782	7.276970199	16.52441762	19.34734005	11.45209811	7.895241933	3.556856182
ILMN_219180	ILMN_219180	POM121	NM_148932.1	NM_148932.1	ILMN_1232596	0	0	5	135852059	blue	brown	24.50480196	23.61821372	0.886588247	22.73162547	14.06175572	12.86682028	1.194935449	11.67188483
ILMN_221666	ILMN_221666	TXNDC12	NM_025334.3	NM_025334.3	ILMN_1255473	0	0	4	108534593	blue	brown	25.3022332	23.59889172	1.703341488	21.89555023	11.9688539	8.978340714	2.990513186	5.987827529
ILMN_212907	ILMN_212907	SERF1	NM_011353.1	NM_011353.1	ILMN_2631518	0	0	13	100884019	blue	brown	26.66692077	23.53349956	3.133421208	20.40007835	6.004077645	4.872071975	1.13200567	3.740066305
ILMN_210354	ILMN_253638	5830415L20RIK	NM_001042501.1	NM_001042501.1	ILMN_1257675	0	0	5	3557771	blue	brown	25.96148167	23.48285388	2.478627792	21.00422609	12.44098652	10.39558376	2.045402765	8.350180994
ILMN_184335	ILMN_184335	TUBA3B	NM_009449.3	NM_009449.3	ILMN_2417813	0	0	6	145568327	blue	brown	25.64326463	23.12219226	2.521072375	20.60111988	0.620412824	0.177056208	0.443356616	-0.266300408
ILMN_257311	ILMN_257311	TMEM77	NM_026013.2	NM_026013.2	ILMN_3127932	0	0	3	106377371	blue	darkturquoise	27.76170242	23.10930579	4.652396629	18.45690916	16.32095988	7.550061561	8.770898315	-1.220836754
ILMN_187978	ILMN_249922	2410004B18RIK	NM_025555.3	NM_025555.3	ILMN_2639035	0	0	3	145606910	blue	darkturquoise	33.73501188	23.00208818	10.7329237	12.26916448	4.995797649	2.207753309	2.788044339	-0.58029103
ILMN_212199	ILMN_212199	A030007L17RIK	NM_026637.3	NM_026637.3	ILMN_2766493	0	0	6	54936865	blue	darkturquoise	28.80215656	22.84622557	5.955930985	16.89029459	11.03956944	4.238630834	6.800938608	-2.562307774
ILMN_217537	ILMN_217537	ID2	NM_010496.2	NM_010496.2	ILMN_1228557	0	0	12	25779263	blue	brown	26.53069072	22.65171785	3.878972872	18.77274498	5.318553441	3.525695886	1.792857555	1.732838331
ILMN_191705	ILMN_240453	AKR1B3	NM_009658.2	NM_009658.2	ILMN_2591917	0	0	6	34254031	blue	brown	24.73680935	22.63698902	2.099820331	20.53716869	16.11351313	11.8709808	4.242532326	7.628448476
ILMN_217242	ILMN_217242	SLC38A2	NM_175121.3	NM_175121.3	ILMN_2955671	0	0	15	96517972	blue	brown	28.94655193	22.59828216	6.348269764	16.2500124	14.73991283	9.805009909	4.93490292	4.870106989
ILMN_220796	ILMN_220796	DYNLT3	NM_025975.5	NM_025975.5	ILMN_1216559	0	0	20	9231435	blue	brown	24.70428168	22.5905033	2.113778372	20.47672493	26.9966081	21.05296011	5.943647988	15.10931212
ILMN_221705	ILMN_221705	DAZAP2	NM_011873.2	NM_011873.2	ILMN_2739287	0	0	15	100451014	blue	darkturquoise	30.65216433	22.55983054	8.092333789	14.46749675	25.92819409	10.02941849	15.89877559	-5.869357097
ILMN_222301	ILMN_222301	D230037D09RIK	NM_177140.2	NM_177140.2	ILMN_1231670	0	0	12	103983052	blue	brown	23.67602745	22.46991203	1.206115428	21.2637966	2.67795398	1.994074576	0.683879404	1.310195171
ILMN_211005	ILMN_211005	BCAP31	NM_012060.4	NM_012060.4	ILMN_2611501	0	0	20	70934011	blue	brown	23.39911333	22.36873738	1.030375957	21.33836142	8.133407098	7.008192325	1.125214773	5.882977552
ILMN_184353	ILMN_184353	ZFP161	NM_009547.2	NM_009547.2	ILMN_2417945	0	0	17	69739433	blue	brown	26.42549044	22.3578841	4.067606342	18.29027776	13.70381589	8.09579169	5.608024201	2.487767489
ILMN_192258	ILMN_251709	PPP3CA	NM_008913.3	NM_008913.3	ILMN_1227899	0	0	3	136460810	blue	white	31.32510089	22.3546488	8.970452088	13.38419671	3.650890619	0.637316354	3.013574265	-2.376257911
ILMN_222041	ILMN_222041	BTBD10	NM_133700.2	NM_133700.2	ILMN_1236572	0	0	7	120459596	blue	brown	23.73945698	22.32725748	1.412199505	20.91505797	7.210358042	6.208729918	1.001628123	5.207101795
ILMN_212287	ILMN_212287	ANKRD10	NM_133971.1	NM_133971.1	ILMN_2624749	0	0	8	11611885	blue	darkturquoise	26.07848687	22.14963571	3.928851164	18.22078454	7.037185704	2.379101136	4.658084568	-2.278983431
ILMN_199375	ILMN_315488	EG277333	NR_003623.1	NR_003623.1	ILMN_2591127	0	0	1	182257153	blue	brown	23.09571528	22.04784943	1.047865847	20.99998359	9.943059037	7.715421322	2.227637715	5.487783608
ILMN_211506	ILMN_211506	ARNT2	NM_007488.2	NM_007488.2	ILMN_2616509	0	0	7	91395320	blue	brown	25.38960279	21.85002702	3.539575763	18.31045126	6.088933877	3.83333693	2.255596947	1.577739983
ILMN_209051	ILMN_209051	IFT20	NM_018854.4	NM_018854.4	ILMN_2671767	0	0	11	78352027	blue	brown	24.88040276	21.84178098	3.038621782	18.8031592	8.615140723	7.221542849	1.393597874	5.827944975
ILMN_217101	ILMN_309955	LOC100047634	XR_032896.1	XR_032896.1	ILMN_1215644	0	0			blue	darkturquoise	28.12597633	21.79214331	6.333833018	15.45831029	23.32216917	8.919926155	14.40224302	-5.482316863
ILMN_215791	ILMN_215791	NUDT21	NM_026623.3	NM_026623.3	ILMN_2979052	0	0	8	96543530	blue	brown	24.75111894	21.722727	3.028391933	18.69433507	20.96505297	15.19702952	5.768023447	9.429006075
ILMN_221465	ILMN_221465	EMG1	NM_013536.1	NM_013536.1	ILMN_2735981	0	0	6	124654988	blue	brown	25.99409352	21.61150604	4.382587483	17.22891856	16.07992566	10.99101484	5.088910817	5.902104026
ILMN_186960	ILMN_242116	SS18	NM_009280.1	NM_009280.1	ILMN_1233813	0	0	18	14784269	blue	brown	29.74379873	21.51340874	8.230389997	13.28301874	13.10030556	8.748646077	4.351659486	4.396986591
ILMN_217536	ILMN_312022	RP23-297J14.5	NM_001099322.1	NM_001099322.1	ILMN_2684413	0	0			blue	brown	24.49379072	21.46279631	3.03099441	18.4318019	11.39844071	7.973677122	3.42476359	4.548913532
ILMN_222359	ILMN_222359	COX11	NM_199008.2	NM_199008.2	ILMN_1247397	0	0	11	90505753	blue	darkturquoise	27.160941	21.26928209	5.891658902	15.37762319	8.331536296	2.35073417	5.980802127	-3.630067957
ILMN_213399	ILMN_213399	CCT8	NM_009840.3	NM_009840.3	ILMN_1259677	0	0	16	87485053	blue	brown	26.38129238	21.25112562	5.130166756	16.12095887	13.79987477	8.412281773	5.387592994	3.024688779
ILMN_216275	ILMN_216275	UBTD2	NM_173784.3	NM_173784.3	ILMN_1221494	0	0	11	32418401	blue	brown	23.27349945	20.82797125	2.445528204	18.38244304	6.108595105	5.146494619	0.962100486	4.184394133
ILMN_221318	ILMN_221318	SKP1A	NM_011543.3	NM_011543.3	ILMN_2733888	0	3.34E-08	11	52060178	blue	brown	23.16772915	20.72155537	2.446173787	18.27538158	9.49770447	7.627572404	1.870132066	5.757440338
ILMN_223515	ILMN_223515	EED	NM_021876.2	NM_021876.2	ILMN_2765015	0	9.05E-07	7	97103301	blue	brown	22.91446465	20.67688256	2.237582095	18.43930046	18.87755672	12.63455365	6.243003071	6.391550576
ILMN_219910	ILMN_219910	DHX15	NM_007839.2	NM_007839.2	ILMN_1218571	0	0	5	52541483	blue	brown	22.88767677	20.57197882	2.315697948	18.25628087	23.79885829	18.58758406	5.211274229	13.37630983
ILMN_190502	ILMN_249640	MED28	NM_025895.3	NM_025895.3	ILMN_2637365	0	0	5	45916640	blue	brown	22.40291178	20.17122797	2.231683815	17.93954415	20.65553271	18.07084236	2.584690346	15.48615202
ILMN_218636	ILMN_218636	SAPS3	NM_029456.1	NM_029456.1	ILMN_1235583	0	0	19	3454973	blue	darkturquoise	22.29620336	20.11508486	2.181118498	17.93396636	5.714679939	2.635373983	3.079305957	-0.443931974
ILMN_222083	ILMN_222083	NPC2	NM_023409.4	NM_023409.4	ILMN_2744380	0	0	12	86097435	blue	brown	22.01036823	19.99207801	2.018290224	17.97378778	10.14772623	8.44150549	1.706220745	6.735284745
ILMN_212442	ILMN_212442	2310047O13RIK	NM_024185.4	NM_024185.4	ILMN_1259621	0	0	2	12276920	blue	brown	28.67129496	19.91478648	8.75650848	11.158278	9.237753647	5.69758334	3.540170307	2.157413032
ILMN_221136	ILMN_221136	EVL	NM_007965.2	NM_007965.2	ILMN_2731454	0	0	12	109926393	blue	black	29.36503317	19.85365434	9.51137883	10.34227551	28.21873852	3.681023357	24.53771517	-20.85669181
ILMN_214152	ILMN_214152	TRMT6	NM_175113.3	NM_175113.3	ILMN_2644845	0	0	2	132629989	blue	brown	20.73526574	19.77945069	0.955815049	18.82363564	6.593094079	5.380783175	1.212310904	4.16847227
ILMN_215269	ILMN_215269	SPRR2A	NM_011468.4	NM_011468.4	ILMN_3150677	0	0	3	92025574	blue	brown	28.33112657	19.76014862	8.570977956	11.18917066	2.877406418	1.643327684	1.234078734	0.40924895
ILMN_222459	ILMN_222459	GTF2E2	NM_026584.2	NM_026584.2	ILMN_2817371	0	0	8	34887337	blue	brown	21.96505554	19.63440445	2.330651087	17.30375337	3.215824056	2.190391915	1.025432141	1.164959774
ILMN_235753	ILMN_235753	EG433182	NM_001025388.1	NM_001025388.1	ILMN_2953277	0	0	18	48207615	blue	brown	20.96709652	19.60433216	1.362764365	18.24156779	1.735053361	0.376824282	1.358229079	-0.981404796
ILMN_210355	ILMN_210355	TERF2IP	NM_020584.1	NM_020584.1	ILMN_2610435	0	0	8	114543003	blue	brown	21.67481773	19.13235806	2.542459669	16.58989839	34.02058022	26.67655744	7.344022777	19.33253466
ILMN_218435	ILMN_227037	SNX7	NM_029655.2	NM_029655.2	ILMN_2760244	0	0	3	117485093	blue	brown	23.87365491	19.09226735	4.781387555	14.3108798	8.5700893	6.75875342	1.811335879	4.947417541
ILMN_210516	ILMN_210516	ST18	NM_173868.1	NM_173868.1	ILMN_2606404	0	0	1	6850950	blue	darkturquoise	25.01822296	19.01416396	6.004058997	13.01010497	1.763225684	0.975167618	0.788058066	0.187109552
ILMN_222546	ILMN_222546	NUDCD2	NM_026023.4	NM_026023.4	ILMN_2751228	0	0	11	40553122	blue	darkturquoise	21.08268931	19.00218803	2.080501277	16.92168675	21.17268747	8.385375764	12.78731171	-4.401935945
ILMN_219433	ILMN_219433	SLC39A10	NM_172653.2	NM_172653.2	ILMN_2708841	0	0	1	46864679	blue	brown	22.18985366	18.75622023	3.433633434	15.32258679	15.90855367	10.71119535	5.197358321	5.513837034
ILMN_186707	ILMN_260069	CRLS1	NM_025646.3	NM_025646.3	ILMN_1219797	0	0	2	132680677	blue	brown	23.71491258	18.53081596	5.184096615	13.34671935	1.432184637	0.978128688	0.454055949	0.524072739
ILMN_221016	ILMN_221016	LIAS	NM_024471.4	NM_024471.4	ILMN_2743668	0	0	5	65796604	blue	darkturquoise	26.11363326	18.22463965	7.88899361	10.33564604	17.84584868	9.472599924	8.373248757	1.099351168
ILMN_192400	ILMN_249502	MRPL47	NM_029017.1	NM_029017.1	ILMN_1226238	1.99E-06	1.66E-08	3	32633089	blue	brown	19.11534661	18.08138037	1.033966238	17.04741413	4.277460243	3.126320202	1.151140041	1.975180161
ILMN_188500	ILMN_188500	TOP2B	NM_009409.2	NM_009409.2	ILMN_1243403	0	0	14	17263180	blue	lightcyan	26.23095003	18.03444247	8.196507561	9.83793491	4.749814767	1.019092674	3.730722094	-2.71162942
ILMN_220569	ILMN_220569	HCFC1	NM_008224.3	NM_008224.3	ILMN_2723881	0	0	20	71195076	blue	brown	19.85137339	17.85173561	1.999637783	15.85209783	15.44419012	8.51454328	6.929646843	1.584896437
ILMN_212301	ILMN_212301	NDUFS4	NM_010887.1	NM_010887.1	ILMN_2640944	0	0	13	115078995	blue	black	24.75533257	17.68264009	7.072692474	10.60994762	24.11094072	5.479268026	18.63167269	-13.15240467
ILMN_222407	ILMN_222407	LRRC4C	NM_178725.3	NM_178725.3	ILMN_2826687	0	0	2	97432320	blue	brown	20.09864654	17.58996463	2.508681911	15.08128272	4.951247802	3.040119579	1.911128223	1.128991356
ILMN_215927	ILMN_215927	MRPL20	NM_025570.2	NM_025570.2	ILMN_2665316	0	0	4	155181072	blue	brown	19.03134461	17.50931241	1.522032198	15.98728021	16.97241812	15.54428116	1.428136957	14.11614421
ILMN_209708	ILMN_230072	RBM16	XM_619423.4	XM_619423.4	ILMN_2598420	0	0	17	3198686	blue	darkturquoise	18.95083735	17.49354819	1.457289154	16.03625904	8.61904882	3.157947159	5.461101662	-2.303154503
ILMN_189038	ILMN_189038	TM9SF2	NM_080556.2	NM_080556.2	ILMN_1257503	0	0	14	122558568	blue	darkturquoise	20.32862138	17.44826861	2.880352769	14.56791584	11.80280809	6.485833517	5.316974575	1.168858942
ILMN_209456	ILMN_209456	BC005537	NM_024473.3	NM_024473.3	ILMN_1227295	0	0	13	24904607	blue	brown	19.16240538	17.37934517	1.783060202	15.59628497	6.029113799	3.98859697	2.040516829	1.948080141
ILMN_223456	ILMN_223456	SETD3	NM_028262.2	NM_028262.2	ILMN_2764335	0	1.76E-10	12	109344938	blue	brown	19.391448	17.36866776	2.022780239	15.34588753	7.719699642	6.019720764	1.699978878	4.319741887
ILMN_214100	ILMN_214100	METAP2	NM_019648.3	NM_019648.3	ILMN_2668243	0	0	10	93328228	blue	brown	25.87610577	17.35844241	8.517663365	8.840779042	6.50801242	4.406774183	2.101238237	2.305535946
ILMN_216361	ILMN_216361	SEC11C	NM_025468.2	NM_025468.2	ILMN_1221592	0	0	18	65977176	blue	brown	25.80197313	17.34750946	8.454463665	8.8930458	18.76241804	11.94593232	6.816485719	5.129446606
ILMN_186523	ILMN_237043	ZFP346	NM_012017.2	NM_012017.2	ILMN_1253077	0	0	13	55236108	blue	brown	22.42973715	17.3249257	5.104811441	12.22011426	9.546843921	6.581577085	2.965266836	3.616310248
ILMN_213276	ILMN_213276	PHF12	NM_174852.2	NM_174852.2	ILMN_2686926	0	0	11	77843830	blue	darkturquoise	20.80263186	17.25835237	3.544279488	13.71407289	1.829121983	0.919556186	0.909565797	0.009990388
ILMN_258443	ILMN_258443	SEL1L	NM_001039089.1	NM_001039089.1	ILMN_3137920	0	0	12	93044659	blue	brown	24.28343534	17.25687914	7.026556198	10.23032294	8.31281897	5.389249042	2.923569928	2.465679114
ILMN_219129	ILMN_246386	DPH3	NM_001047433.1	NM_001047433.1	ILMN_2717172	0	0	14	32893767	blue	brown	18.76967629	17.21990833	1.549767964	15.67014036	6.03069803	5.212096468	0.818601562	4.393494905
ILMN_195814	ILMN_256595	C030046I01RIK	NM_177994.4	NM_177994.4	ILMN_1224551	0	0	10	79373695	blue	brown	20.19798522	17.16909669	3.028888531	14.14020816	0.246673948	0.175104769	0.07156918	0.103535589
ILMN_211911	ILMN_219530	OLFM3	NM_153458.2	NM_153458.2	ILMN_2733897	0	0	3	114827801	blue	brown	18.36293222	17.09068975	1.272242474	15.81844728	6.806072482	5.517134558	1.288937924	4.228196634
ILMN_211926	ILMN_211926	BRCC3	NM_145956.3	NM_145956.3	ILMN_2636303	0	0	20	72692554	blue	brown	18.59318793	17.01919297	1.573994959	15.44519801	2.51913478	2.108056885	0.411077895	1.69697899
ILMN_223034	ILMN_223034	HN1	NM_008258.1	NM_008258.1	ILMN_2758452	0	0	11	115359348	blue	brown	18.80899862	17.00636449	1.802634124	15.20373037	4.249257578	3.832619903	0.416637675	3.415982228
ILMN_222971	ILMN_222971	H1F0	NM_008197.3	NM_008197.3	ILMN_1259559	0	0	15	78860848	blue	brown	17.68464231	16.99929205	0.685350259	16.31394179	4.147899049	3.492105313	0.655793736	2.836311577
ILMN_210919	ILMN_210919	MYO5B	NM_201600.2	NM_201600.2	ILMN_2610576	0	0	18	74930367	blue	brown	18.03706906	16.9296767	1.107392363	15.82228434	4.786443113	3.690247572	1.096195541	2.594052031
ILMN_216238	ILMN_216238	STAM	NM_011484.2	NM_011484.2	ILMN_1248771	0	0	2	14069410	blue	brown	19.77339792	16.84664483	2.926753083	13.91989175	6.702358675	4.09143483	2.610923845	1.480510985
ILMN_223395	ILMN_223395	GOPC	NM_053187.2	NM_053187.2	ILMN_1238680	0	0	10	52057165	blue	darkturquoise	18.80499341	16.56685718	2.23813623	14.32872095	3.644994641	1.630300472	2.014694169	-0.384393697
ILMN_222240	ILMN_222240	CCNL1	NM_019937.3	NM_019937.3	ILMN_1228850	0	0	3	65750674	blue	darkturquoise	23.97862727	16.31927925	7.659348026	8.659931223	3.242913422	1.395938468	1.846974954	-0.451036486
ILMN_213985	ILMN_213985	ST13	NM_133726.2	NM_133726.2	ILMN_1228919	0	0	15	81195588	blue	brown	19.25801849	16.30668983	2.951328668	13.35536116	3.609465169	2.671564589	0.93790058	1.733664009
ILMN_211081	ILMN_211081	4931406C07RIK	NM_133732.2	NM_133732.2	ILMN_2612325	0	0	9	15087899	blue	brown	18.65538101	16.07724234	2.578138662	13.49910368	17.17730066	10.60571149	6.571589166	4.034122325
ILMN_244031	ILMN_244031	CYB5	NM_025797.1	NM_025797.1	ILMN_2966632	0	0	18	85013788	blue	black	21.98240728	16.07090025	5.911507026	10.15939323	11.55771496	4.580131081	6.977583881	-2.397452801
ILMN_222986	ILMN_222986	SYPL	NM_198710.2	NM_198710.2	ILMN_1254669	0	0	12	33661658	blue	brown	17.45571275	15.96770919	1.488003566	14.47970562	11.14202585	8.629800768	2.512225082	6.117575686
ILMN_211683	ILMN_211683	DCUN1D5	NM_029775.2	NM_029775.2	ILMN_1238285	0	0	9	7206916	blue	brown	18.04701308	15.93262055	2.114392533	13.81822802	12.4029529	9.450358066	2.952594836	6.49776323
ILMN_213935	ILMN_213935	NEUROD1	NM_010894.2	NM_010894.2	ILMN_1228141	0	0	2	79292819	blue	blue	19.03018181	15.9150891	3.115092704	12.7999964	1.862451532	0.278976877	1.583474655	-1.304497778
ILMN_222059	ILMN_222059	SCYL1BP1	NM_178883.5	NM_178883.5	ILMN_2743991	1.77E-07	0	1	165315419	blue	brown	19.20818736	15.79990973	3.408277637	12.39163209	8.097622839	5.012613138	3.0850097	1.927603438
ILMN_220203	ILMN_220203	HACE1	NM_172473.2	NM_172473.2	ILMN_1214487	0	0	10	45431684	blue	brown	21.91133656	15.74155787	6.169778683	9.571779188	13.36922419	9.049388928	4.319835264	4.729553664
ILMN_212277	ILMN_212277	ENOPH1	NM_026421.2	NM_026421.2	ILMN_1233630	0	5.25E-06	5	100497699	blue	brown	18.91808677	15.68765691	3.230429861	12.45722705	10.22749414	7.539121893	2.688372246	4.850749648
ILMN_213135	ILMN_213135	CDC123	NM_133837.4	NM_133837.4	ILMN_1224222	0	0	2	5715751	blue	brown	19.47173071	15.64101495	3.830715761	11.81029919	4.010490142	2.688794179	1.321695963	1.367098215
ILMN_253111	ILMN_253111	HIST2H3B	NM_178215.1	NM_178215.1	ILMN_2934120	0	0	3	96072947	blue	brown	17.52721781	15.54379791	1.9834199	13.56037801	5.624992119	4.097270914	1.527721205	2.569549709
ILMN_210499	ILMN_210499	ACTR10	NM_019785.1	NM_019785.1	ILMN_2703354	0	0	12	72041822	blue	white	19.15477564	15.22462858	3.930147057	11.29448153	1.625233515	0.305278997	1.319954518	-1.014675522
ILMN_211567	ILMN_211567	ANKRD46	NM_175134.3	NM_175134.3	ILMN_1222794	0	0	15	36407636	blue	brown	21.64384059	15.20166077	6.442179825	8.759480944	26.26909134	17.97669844	8.292392897	9.684305544
ILMN_230872	ILMN_230872	PKIG	NM_001039391.1	NM_001039391.1	ILMN_3090728	0	0	2	163551885	blue	brown	16.10180534	15.15894046	0.942864886	14.21607557	16.96596559	14.69972708	2.266238509	12.43348857
ILMN_211598	ILMN_211598	DEK	NM_025900.1	NM_025900.1	ILMN_2617496	0	0	13	47194726	blue	brown	23.2959473	15.12277148	8.173175819	6.949595666	13.90658831	8.419663992	5.486924317	2.932739675
ILMN_215945	ILMN_215945	SPON1	NM_145584.1	NM_145584.1	ILMN_2665535	0	0	7	121184782	blue	blue	18.62513415	14.97167071	3.653463446	11.31820726	0.558717382	0.421998411	0.136718971	0.28527944
ILMN_211598	ILMN_211598	DEK	NM_025900.1	NM_025900.1	ILMN_2617499	0	0	13	47194728	blue	brown	21.06565871	14.96599829	6.099660418	8.866337875	18.25327187	12.73617296	5.517098914	7.219074044
ILMN_222587	ILMN_222587	FIG4	NM_133999.1	NM_133999.1	ILMN_1256668	0	0	10	40908000	blue	darkturquoise	19.29302306	14.90205911	4.390963951	10.51109516	4.63194939	2.789976008	1.841973382	0.948002626
ILMN_223317	ILMN_223317	FBXO25	NM_025785.2	NM_025785.2	ILMN_2762397	0	0	8	13940328	blue	brown	15.89139101	14.84139837	1.049992637	13.79140573	8.442435344	7.436459667	1.005975677	6.430483989
ILMN_211956	ILMN_211956	UBE2Q2	NM_180600.1	NM_180600.1	ILMN_2826027	0	0	9	55005272	blue	brown	17.16066507	14.78920163	2.371463446	12.41773818	13.50288257	9.322181021	4.180701547	5.141479474
ILMN_220712	ILMN_220712	DAZAP1	NM_133188.1	NM_133188.1	ILMN_2860674	0	0	10	79750601	blue	darkturquoise	17.10968988	14.75694352	2.352746354	12.40419717	7.855164148	2.325497668	5.529666481	-3.204168813
ILMN_217462	ILMN_241553	C730025P13RIK	NM_177344.3	NM_177344.3	ILMN_2773862	0	0	2	25111717	blue	brown	16.03191895	14.69778258	1.334136369	13.36364621	4.614560645	3.982338041	0.632222605	3.350115436
ILMN_211926	ILMN_211926	BRCC3	NM_145956.2	NM_145956.2	ILMN_1222806	0	0	20	72669425	blue	brown	16.40496286	14.67385681	1.731106053	12.94275076	5.289160707	2.724981809	2.564178898	0.16080291
ILMN_212430	ILMN_212430	NSG1	NM_010942.3	NM_010942.3	ILMN_2626345	0	0	5	38528563	blue	black	20.77169595	14.6732036	6.098492348	8.574711255	19.38392586	2.78076113	16.60316473	-13.8224036
ILMN_194817	ILMN_194817	TMEFF2	NM_019790.2	NM_019790.2	ILMN_2935998	0	0	1	51131578	blue	darkturquoise	16.49974326	14.60286526	1.896878005	12.70598725	4.852662178	2.469805011	2.382857167	0.086947844
ILMN_217624	ILMN_318958	LOC100046841	XM_001476879.1	XM_001476879.1	ILMN_1222165	0	7.27E-11	3	35794225	blue	brown	17.09247779	14.57237301	2.520104773	12.05226824	1.952658402	1.317452609	0.635205793	0.682246815
ILMN_185132	ILMN_244766	MRPS18C	NM_026826.1	NM_026826.1	ILMN_2747345	0	0	5	101233433	blue	brown	18.50079414	14.43723264	4.063561501	10.37367114	23.03255703	14.78719201	8.245365027	6.541826979
ILMN_212301	ILMN_212301	NDUFS4	NM_010887.1	NM_010887.1	ILMN_2900025	0	0	13	115107143	blue	brown	20.04345898	14.40421689	5.639242088	8.7649748	25.0307351	15.89874529	9.131989803	6.766755491
ILMN_212164	ILMN_212164	RGMA	NM_177740.4	NM_177740.4	ILMN_1214500	0	0	7	80564608	blue	brown	15.258943	14.37959851	0.87934449	13.50025402	14.37193859	12.73896412	1.632974464	11.10598966
ILMN_186590	ILMN_309906	LOC100046796	XM_001476827.1	XM_001476827.1	ILMN_2736071	0	0			blue	darkturquoise	19.05862656	14.31265296	4.7459736	9.56667936	8.369013667	5.347564503	3.021449163	2.32611534
ILMN_193740	ILMN_229225	ERGIC2	NM_026168.3	NM_026168.3	ILMN_1241196	0	0	6	148143737	blue	brown	21.21489488	14.31219842	6.902696461	7.409501955	5.0331856	2.554034791	2.479150809	0.074883983
ILMN_190911	ILMN_190911	YME1L1	NM_013771.4	NM_013771.4	ILMN_1251206	0	0	2	23054004	blue	darkturquoise	20.46887452	14.25254548	6.21632904	8.036216443	23.80507731	10.43650758	13.36856973	-2.932062144
ILMN_213406	ILMN_213406	ASNS	NM_012055.3	NM_012055.3	ILMN_2636755	0	0			blue	white	18.44015168	14.22878554	4.211366135	10.01741941	5.946681788	1.314294823	4.632386965	-3.318092142
ILMN_213620	ILMN_213620	HSPD1	NM_010477.3	NM_010477.3	ILMN_2713841	0	0	1	55134941	blue	brown	19.34406647	14.22024749	5.123818981	9.096428504	29.15827904	16.9011081	12.25717094	4.643937159
ILMN_217725	ILMN_217725	NCBP2	NM_026554.2	NM_026554.2	ILMN_2788263	5.97E-06	3.94E-06	16	31877722	blue	brown	15.88922211	14.06016323	1.829058878	12.23110435	12.24567665	10.52645476	1.719221893	8.807232866
ILMN_212655	ILMN_212655	PTPRS	NM_011218.1	NM_011218.1	ILMN_2737758	0	0	17	56551873	blue	brown	16.21531555	14.02832982	2.186985726	11.84134409	6.391425071	1.765956172	4.625468899	-2.859512727
ILMN_244592	ILMN_244592	DNAJB9	NM_013760.3	NM_013760.3	ILMN_2829636	0	0	12	45076423	blue	brown	14.99318932	13.97943909	1.013750232	12.96568886	15.99084238	12.61725201	3.373590374	9.243661634
ILMN_216481	ILMN_216481	SMAD1	NM_008539.3	NM_008539.3	ILMN_2953700	0	0	8	81862354	blue	brown	14.88114585	13.97590873	0.905237124	13.07067161	10.48152786	8.830319234	1.651208622	7.179110612
ILMN_189919	ILMN_189919	WDR23	NM_133734.2	NM_133734.2	ILMN_1212975	0	0	14	56188807	blue	brown	15.34095256	13.80760807	1.533344493	12.27426358	7.370029171	4.871586706	2.498442465	2.373144241
ILMN_187391	ILMN_187391	UBE2D3	NM_025356.4	NM_025356.4	ILMN_2443725	0	0	3	135129821	blue	brown	17.33919516	13.73727359	3.601921568	10.13535203	7.724119594	4.920830126	2.803289468	2.117540658
ILMN_188197	ILMN_188197	TRIM33	NM_053170.2	NM_053170.2	ILMN_2514776	0	0	3	103159350	blue	brown	15.28257006	13.71244913	1.570120933	12.1423282	5.401306049	3.617809139	1.78349691	1.834312229
ILMN_192064	ILMN_246900	SLC9A6	NM_172780.2	NM_172780.2	ILMN_1228122	0	0	20	53914691	blue	darkturquoise	17.780931	13.70316544	4.077765553	9.625399891	3.987505891	1.463098926	2.524406965	-1.061308039
ILMN_216149	ILMN_216149	MAPRE3	NM_133350.1	NM_133350.1	ILMN_1232412	0	0	5	31168099	blue	brown	17.10298078	13.65100337	3.451977412	10.19902595	3.349149946	1.066362975	2.282786971	-1.216423996
ILMN_213315	ILMN_213315	ABCF2	NM_013853.1	NM_013853.1	ILMN_1242066	0	0	5	24071162	blue	brown	15.96442115	13.61414371	2.350277441	11.26386626	17.6154562	12.33360084	5.281855367	7.051745468
ILMN_213741	ILMN_213741	DUSP6	NM_026268.2	NM_026268.2	ILMN_1248537	0	0	10	98729743	blue	brown	16.36534176	13.59749452	2.767847241	10.82964728	1.207166343	0.825308519	0.381857824	0.443450695
ILMN_215229	ILMN_215229	SYT17	NM_138649.1	NM_138649.1	ILMN_2656996	0	0	7	125551575	blue	blue	15.66715624	13.58108217	2.086074067	11.49500811	0.288610015	0.105693603	0.182916413	-0.07722281
ILMN_217503	ILMN_217503	CFL2	NM_007688.2	NM_007688.2	ILMN_1241871	0	0	12	55960270	blue	darkturquoise	16.08806061	13.54637648	2.541684137	11.00469234	2.228184506	1.17493754	1.053246966	0.121690574
ILMN_213316	ILMN_213316	PSMD11	NM_178616.3	NM_178616.3	ILMN_1214057	0	0	11	80284991	blue	brown	15.37665695	13.54181552	1.834841426	11.7069741	2.209096531	1.746083594	0.463012937	1.283070657
ILMN_208777	ILMN_208777	NPDC1	NM_008721.3	NM_008721.3	ILMN_2589403	0	0	2	25264460	blue	brown	15.38762959	13.33095213	2.056677454	11.27427468	0.768263073	0.499865495	0.268397578	0.231467917
ILMN_211394	ILMN_211394	S100A10	NM_009112.2	NM_009112.2	ILMN_1256702	0	1.18E-15	3	93368411	blue	grey	14.29448675	13.27421432	1.020272434	12.25394189	0.120842303	0.090798058	0.030044246	0.060753812
ILMN_216091	ILMN_216091	UBE2Z	NM_172300.3	NM_172300.3	ILMN_2774701	0	0	11	95909879	blue	darkturquoise	17.96829156	13.24431824	4.723973321	8.520344915	0.354379003	0.09579818	0.258580823	-0.162782643
ILMN_193482	ILMN_310214	LOC100048480	XM_001480451.1	XM_001480451.1	ILMN_2497616	0	0			blue	brown	15.49305449	13.06706474	2.425989755	10.64107498	17.63997214	14.84004314	2.799928992	12.04011415
ILMN_213714	ILMN_213714	STMN1	scl016765.5_129		ILMN_1248132	0	0			blue	blue	15.35514381	12.92465013	2.430493687	10.49415644	5.919999911	5.086363121	0.83363679	4.25272633
ILMN_260041	ILMN_260041	TUG1	NR_002321.1	NR_002321.1	ILMN_3028324	0	0	11	3539927	blue	brown	17.04323168	12.91182969	4.13140199	8.780427695	20.74370238	10.7346526	10.00904977	0.72560283
ILMN_209186	ILMN_209186	CRBN	scl28573.11_3	NM_175357.1	ILMN_2593356	0	0	6	106728281	blue	brown	14.62100136	12.90284686	1.718154499	11.18469236	4.581865898	3.042748125	1.539117772	1.503630353
ILMN_191717	ILMN_243639	CD53	NM_007651.2	NM_007651.2	ILMN_2657478	0	0	3	106562956	blue	brown	16.31653863	12.43509994	3.881438693	8.553661246	3.73438776	2.266480593	1.467907166	0.798573427
ILMN_213917	ILMN_213917	GABARAPL2	NM_026693.2	NM_026693.2	ILMN_1219431	0	0	8	114841944	blue	brown	13.38978818	12.39443597	0.995352212	11.39908376	4.210843319	3.201279018	1.009564301	2.191714716
ILMN_219103	ILMN_219103	B4GALT4	NM_019804.2	NM_019804.2	ILMN_2704347	0	0	16	38768876	blue	darkturquoise	15.57322299	12.1978868	3.375336186	8.822550613	0.409867108	0.210040253	0.199826855	0.010213398
ILMN_214171	ILMN_214171	DEDD	NM_011615.2	NM_011615.2	ILMN_2857679	0	0	1	173271646	blue	brown	12.59506995	12.18341085	0.4116591	11.77175175	12.34876137	10.66177102	1.686990348	8.974780676
ILMN_217818	ILMN_217818	DNAJA2	NM_019794.1	NM_019794.1	ILMN_3003324	0	0	8	88427972	blue	brown	13.57727246	12.07784619	1.499426275	10.57841991	14.44841306	8.877663164	5.570749891	3.306913273
ILMN_220656	ILMN_220656	RSPRY1	NM_026274.3	NM_026274.3	ILMN_1238609	0	0	8	97183666	blue	darkturquoise	15.09868782	11.99478763	3.103900187	8.890887446	0.948523583	0.420560649	0.527962934	-0.107402285
ILMN_212403	ILMN_212403	SRP19	NM_025527.2	NM_025527.2	ILMN_2757224	0	0	18	34486341	blue	brown	18.3094531	11.97206348	6.337389616	5.634673868	7.66131354	5.318307965	2.343005575	2.97530239
ILMN_219304	ILMN_219304	SEC14L2	NM_144520.2	NM_144520.2	ILMN_2707017	0	0	11	3997063	blue	brown	12.60184451	11.96360544	0.638239071	11.32536637	0.595411922	0.475443043	0.119968879	0.355474164
ILMN_210660	ILMN_210660	LPCAT3	NM_145130.1	NM_145130.1	ILMN_1237328	0	0	6	124648297	blue	brown	13.6755233	11.84699116	1.828532141	10.01845902	4.481051104	3.092548246	1.388502859	1.704045387
ILMN_216106	ILMN_249013	TMEM183A	NM_001042485.1	NM_001042485.1	ILMN_2667441	0	0	1	136242896	blue	brown	12.36033829	11.72474074	0.635597556	11.08914318	7.502997046	6.787953757	0.715043289	6.072910468
ILMN_218498	ILMN_218498	CTNNB1	NM_007614.2	NM_007614.2	ILMN_2994460	0	0	9	120869468	blue	brown	12.40932028	11.65653638	0.752783892	10.90375249	20.16631537	17.230787	2.935528372	14.29525863
ILMN_221763	ILMN_221763	CUL1	NM_012042.3	NM_012042.3	ILMN_1226323	0	0	6	47475807	blue	black	13.96110149	11.65612306	2.304978437	9.351144619	8.236272109	1.833633493	6.402638616	-4.569005123
ILMN_212233	ILMN_212233	B630005N14RIK	NM_175312.3	NM_175312.3	ILMN_1230054	0	0	6	13576258	blue	darkturquoise	16.12199405	11.59833355	4.523660506	7.07467304	14.99390191	8.495607605	6.498294301	1.997313304
ILMN_217866	ILMN_217866	RRAS2	NM_025846.1	NM_025846.1	ILMN_2909782	0	0	7	121190325	blue	blue	14.61308648	11.57812996	3.034956524	8.543173436	0.625970582	0.348798697	0.277171884	0.071626813
ILMN_217244	ILMN_217244	ARL8A	NM_026823.2	NM_026823.2	ILMN_2680781	0	0	1	137052721	blue	brown	13.04781703	11.56547128	1.482345753	10.08312552	15.03213518	12.72191653	2.310218646	10.41169788
ILMN_192590	ILMN_235588	CNOT4	NM_016877.3	NM_016877.3	ILMN_2738972	0	0	6	34995255	blue	brown	12.91445378	11.52017078	1.394282994	10.12588779	12.47125407	9.36305405	3.108200022	6.254854027
ILMN_207455	ILMN_207455	ING4	NM_133345.2	NM_133345.2	ILMN_2639665	0	0	6	124998960	blue	brown	11.98439031	11.51339881	0.470991498	11.04240731	4.59681804	3.690722615	0.906095425	2.784627189
ILMN_214609	ILMN_214609	ARCN1	NM_145985.3	NM_145985.3	ILMN_2649846	0	0	9	44550161	blue	darkturquoise	13.36504076	11.44937864	1.915662116	9.533716528	5.929385314	2.370177121	3.559208193	-1.189031072
ILMN_209260	ILMN_209260	RPS3	NM_012052.2	NM_012052.2	ILMN_2637639	0	0	7	106630859	blue	brown	12.50310407	11.36829757	1.134806502	10.23349106	4.557955148	3.999524346	0.558430802	3.441093544
ILMN_222228	ILMN_222228	NOL7	NM_023554.2	NM_023554.2	ILMN_1250073	0	0	13	43497494	blue	brown	12.60711582	11.27171505	1.335400766	9.936314284	2.421867339	1.607859378	0.814007961	0.793851417
ILMN_214228	ILMN_214228	CYFIP2	NM_133769.2	NM_133769.2	ILMN_1232800	0	0	11	46009871	blue	darkturquoise	14.51644012	11.2508832	3.265556925	7.98532627	9.399418159	2.318139975	7.081278184	-4.763138209
ILMN_212599	ILMN_212599	COPS7B	NM_172974.2	NM_172974.2	ILMN_1225597	0	0	1	88502719	blue	brown	11.42861355	10.88491137	0.54370218	10.34120919	3.615553912	3.317022384	0.298531528	3.018490856
ILMN_208932	ILMN_241128	IDI1	NM_177960.3	NM_177960.3	ILMN_2590923	0	0	13	8891536	blue	lightcyan	15.93401938	10.78526313	5.148756247	5.636506883	0.761430328	0.222416946	0.539013383	-0.316596437
ILMN_213510	ILMN_213510	SPAST	NM_016962.1	NM_016962.1	ILMN_2637784	0	0	17	74787722	blue	brown	12.03671219	10.77299441	1.263717782	9.509276626	17.51300306	15.30945636	2.203546706	13.10590965
ILMN_218549	ILMN_242785	TRRAP	NM_001081362.1	NM_001081362.1	ILMN_2697174	0	0	5	145620415	blue	brown	11.86389483	10.77291732	1.09097751	9.681939809	9.103989795	6.421967762	2.682022033	3.739945729
ILMN_188763	ILMN_188763	VPS4B	NM_009190.1	NM_009190.1	ILMN_2455501	0	0	1	108667797	blue	darkturquoise	13.78965151	10.57311965	3.216531853	7.356587802	1.02768345	0.626544578	0.401138872	0.225405705
ILMN_214625	ILMN_214625	FOXJ3	NM_172699.2	NM_172699.2	ILMN_2650040	0	0	4	119301654	blue	brown	15.97742355	10.46441049	5.513013067	4.951397418	27.73912282	15.75856094	11.98056188	3.777999062
ILMN_212525	ILMN_210451	PELI1	NM_023324.2	NM_023324.2	ILMN_2627441	0	9.29E-06	11	21043241	blue	darkturquoise	14.95228636	10.42709445	4.525191909	5.901902544	4.198475222	1.505192695	2.693282528	-1.188089833
ILMN_209423	ILMN_209423	DNAJC16	NM_172338.2	NM_172338.2	ILMN_1247873	0	0	4	141317944	blue	brown	11.60645619	10.32667131	1.279784881	9.046886428	1.287117778	0.953208364	0.333909414	0.61929895
ILMN_211956	ILMN_211956	UBE2Q2	NM_180600.2	NM_180600.2	ILMN_2749911	0	0	9	55054518	blue	brown	15.23544005	10.21338602	5.02205403	5.191331987	3.11639998	2.197922734	0.918477246	1.279445488
ILMN_221002	ILMN_252184	RRN3	NM_001039521.1	NM_001039521.1	ILMN_2729771	0	0	16	13814745	blue	darkturquoise	15.10778542	10.12755827	4.980227149	5.147331124	20.86363771	8.08266908	12.78096863	-4.698299554
ILMN_235985	ILMN_235985	LUC7L2	NM_138680.1	NM_138680.1	ILMN_2963634	0	0	6	38559309	blue	darkturquoise	11.36843334	10.11706307	1.251370273	8.865692793	3.770504712	1.628810156	2.141694556	-0.512884399
ILMN_212139	ILMN_212139	EHBP1	NM_153078.1	NM_153078.1	ILMN_2868981	0	0	11	21906082	blue	brown	11.42740346	10.08461449	1.342788966	8.741825527	9.257193896	6.831688615	2.425505281	4.406183334
ILMN_219555	ILMN_219555	OTUD6B	NM_152812.2	NM_152812.2	ILMN_1253150	0	0	4	14737251	blue	brown	11.28738063	10.01636387	1.271016757	8.745347115	21.62872406	18.11941997	3.50930409	14.61011588
ILMN_217393	ILMN_217393	UFSP2	NM_138668.1	NM_138668.1	ILMN_2957904	0	0	8	47077506	blue	brown	12.26417609	9.924908119	2.339267972	7.585640148	10.39984465	8.274848195	2.12499646	6.149851735
ILMN_212711	ILMN_212711	PRPSAP2	NM_144806.1	NM_144806.1	ILMN_2629446	0	0	11	61543243	blue	darkturquoise	12.06981313	9.874182182	2.195630949	7.678551233	3.20995862	1.15666977	2.05328885	-0.89661908
ILMN_210576	ILMN_210576	PTPRA	NM_008980.1	NM_008980.1	ILMN_2607022	0	0	2	130379349	blue	darkturquoise	11.24564785	9.620004608	1.625643241	7.994361366	3.76847849	1.543660927	2.224817562	-0.681156635
ILMN_214937	ILMN_214937	CDH8	scl34442.13_1	NM_007667.1	ILMN_2765569	0	0	8	101554459	blue	darkturquoise	10.267994	9.616561198	0.651432807	8.965128392	2.775084864	0.937838339	1.837246524	-0.899408185
ILMN_191561	ILMN_191561	UBE2Q1	NM_027315.3	NM_027315.3	ILMN_1259048	0	0	3	89586519	blue	brown	9.980437366	9.595524137	0.384913229	9.210610908	6.928211981	5.959352769	0.968859213	4.990493556
ILMN_212852	ILMN_212852	MDH1	NM_008618.2	NM_008618.2	ILMN_2655677	0	0	11	21464169	blue	black	13.72859276	9.59275168	4.135841078	5.456910602	4.991107398	1.139275698	3.8518317	-2.712556002
ILMN_218578	ILMN_218578	PDE4B	NM_019840.2	NM_019840.2	ILMN_2697552	0	0	4	102277891	blue	darkturquoise	12.10907873	9.569184821	2.539893913	7.029290908	6.382824874	3.248395619	3.134429255	0.113966363
ILMN_234531	ILMN_234531	1110005A23RIK	NM_025364.1	NM_025364.1	ILMN_2804251	0	0	10	128288224	blue	darkturquoise	13.07813961	9.551629989	3.526509618	6.02512037	0.178442538	0.089448175	0.088994363	0.000453812
ILMN_218629	ILMN_218629	GTL3	NM_008187.1	NM_008187.1	ILMN_2698259	0	0	8	97944271	blue	brown	10.4598788	9.503382636	0.956496169	8.546886466	7.919092765	7.198688187	0.720404578	6.478283609
ILMN_211234	ILMN_211234	CLPX	scl36809.14.1_41	NM_011802.1	ILMN_2613869	0	0			blue	brown	12.34094522	9.42959158	2.911353641	6.518237939	12.16013122	7.040189533	5.11994169	1.920247843
ILMN_219097	ILMN_219097	HSPA4	NM_008300.3	NM_008300.3	ILMN_2716838	0	0	11	53075250	blue	brown	11.69349659	9.31945393	2.374042659	6.945411271	0.378573385	0.18750962	0.191063765	-0.003554145
ILMN_184388	ILMN_184388	ZBED4	NM_181412.3	NM_181412.3	ILMN_2418222	0	0	15	88614870	blue	brown	9.681895496	9.314506407	0.367389088	8.947117319	4.788101607	4.148785608	0.639315999	3.509469609
ILMN_210357	ILMN_210357	ATP5E	NM_025983.3	NM_025983.3	ILMN_2604794	0	3.83E-09	2	174288015	blue	brown	11.29069063	9.257642153	2.033048479	7.224593674	1.80166804	1.519588881	0.282079159	1.237509721
ILMN_209413	ILMN_209413	CACNB2	NM_023116.3	NM_023116.3	ILMN_1217815	0	0	2	14908344	blue	black	13.04762523	9.246856316	3.800768912	5.446087404	4.527094458	1.014711258	3.5123832	-2.497671941
ILMN_212337	ILMN_212337	GRB14	NM_016719.1	NM_016719.1	ILMN_2666181	0	0	2	64755303	blue	darkturquoise	12.33986589	9.245518126	3.094347766	6.15117036	0.305592385	0.151108601	0.154483784	-0.003375184
ILMN_213666	ILMN_213666	TMED2	NM_019770.2	NM_019770.2	ILMN_1231873	0	0	5	124996990	blue	brown	12.65412652	9.091172263	3.562954261	5.528218003	3.510449236	2.069316118	1.441133118	0.628183001
ILMN_194391	ILMN_194391	TRP53INP1	NM_021897.1	NM_021897.1	ILMN_2971479	0	0	4	11101240	blue	brown	9.943886144	9.088010661	0.855875483	8.232135178	1.973298579	1.262791793	0.710506786	0.552285008
ILMN_212852	ILMN_212852	MDH1	NM_008618.2	NM_008618.2	ILMN_2891176	0	0	11	21457949	blue	black	16.59606109	9.004059258	7.592001836	1.412057422	15.39089779	3.744486238	11.64641155	-7.90192531
ILMN_221504	ILMN_221504	HEXB	NM_010422.1	NM_010422.1	ILMN_2736489	0	0	13	97951055	blue	darkturquoise	11.91929435	8.992829068	2.926465284	6.066363784	0.101851262	0.032254658	0.069596604	-0.037341946
ILMN_215406	ILMN_215406	PPP4R1	NM_146081.1	NM_146081.1	ILMN_1240892	0	0	17	66190993	blue	brown	9.556404382	8.868872343	0.687532039	8.181340304	6.408226523	3.885955632	2.522270891	1.363684742
ILMN_216336	ILMN_216336	STAG1	NM_009282.3	NM_009282.3	ILMN_2714579	0	0	9	100858677	blue	brown	9.216033965	8.75031743	0.465716535	8.284600894	5.830559499	5.196170276	0.634389222	4.561781054
ILMN_210263	ILMN_210263	SETD8	NM_030241.2	NM_030241.2	ILMN_2603825	0	0	5	124911236	blue	brown	10.66497878	8.749952556	1.915026219	6.834926336	1.941018772	1.265631433	0.675387339	0.590244093
ILMN_209245	ILMN_209245	POLR3H	NM_030229.4	NM_030229.4	ILMN_1218993	0	0	15	81746533	blue	brown	10.05896333	8.561418593	1.497544738	7.063873854	13.3127034	9.787630567	3.525072829	6.262557738
ILMN_209142	ILMN_209142	RNF220	NM_025739.2	NM_025739.2	ILMN_1243591	0	0	4	116944532	blue	brown	11.73682616	8.500001121	3.236825038	5.263176083	0.152505071	0.046713836	0.105791235	-0.0590774
ILMN_192511	ILMN_192511	XPO7	NM_023045.2	NM_023045.2	ILMN_1224755	0	0	14	71064932	blue	brown	10.33649584	8.499688589	1.836807252	6.662881337	4.64708828	2.747389508	1.899698771	0.847690737
ILMN_219776	ILMN_219776	METTL9	NM_021554.2	NM_021554.2	ILMN_2782307	0	5.20E-07	7	128220132	blue	black	13.16337053	8.483362917	4.680007609	3.803355309	14.9836316	5.856667339	9.126964256	-3.270296916
ILMN_213669	ILMN_213669	OXR1	NM_130885.2	NM_130885.2	ILMN_2697390	0	7.53E-07	15	41692322	blue	brown	11.53473239	8.4216773	3.11305509	5.30862221	6.32602966	3.924196533	2.401833127	1.522363406
ILMN_208778	ILMN_208778	SLC20A1	NM_015747.1	NM_015747.1	ILMN_2589412	0	0	2	129036850	blue	brown	9.475855693	8.385146596	1.090709098	7.294437498	2.85596938	1.651534549	1.204434831	0.447099718
ILMN_210891	ILMN_210891	PFN2	NM_019410.2	NM_019410.2	ILMN_1235670	0	0	3	57647063	blue	red	9.938795609	8.297844423	1.640951186	6.656893236	3.515877975	2.876756399	0.639121576	2.237634823
ILMN_187825	ILMN_226970	NDUFB2	NM_026612.1	NM_026612.1	ILMN_2636435	0	0	6	39527943	blue	brown	10.93467211	8.271477186	2.663194924	5.608282262	26.8049427	20.05613118	6.748811525	13.30731965
ILMN_208952	ILMN_208952	ELAVL4	NM_010488.3	NM_010488.3	ILMN_3102035	0	0	4	109876748	blue	blue	11.66098162	8.251737854	3.409243763	4.842494091	13.57470444	11.50234428	2.072360161	9.429984116
ILMN_219245	ILMN_219245	REV3L	NM_011264.3	NM_011264.3	ILMN_1236221	0	0	10	39594188	blue	brown	12.94515388	8.143505986	4.801647889	3.341858097	3.900598906	2.182518386	1.718080521	0.464437865
ILMN_212166	ILMN_212166	NAPA	NM_025898.3	NM_025898.3	ILMN_1216812	0	0	7	16692903	blue	white	11.21413674	8.136950167	3.077186572	5.059763595	6.54128624	0.819521996	5.721764244	-4.902242247
ILMN_213240	ILMN_213240	PDHB	NM_024221.3	NM_024221.3	ILMN_3116570	7.07E-13	5.84E-13	14	8999289	blue	darkturquoise	12.63280876	8.112001271	4.52080749	3.591193781	1.0833835	0.350624516	0.732758985	-0.382134469
ILMN_186041	ILMN_311568	LOC100046855	XM_001476916.1	XM_001476916.1	ILMN_2432110	0	0	5	65223721	blue	brown	10.86434877	7.963291839	2.901056932	5.062234907	9.239270517	6.666698793	2.572571724	4.094127069
ILMN_214937	ILMN_214937	CDH8	NM_007667.2	NM_007667.2	ILMN_1224574	0	0	8	101554472	blue	cyan	9.020644308	7.930544111	1.090100198	6.840443913	4.257056003	0.710610699	3.546445304	-2.835834605
ILMN_211933	ILMN_211933	DLGAP2	NM_172910.1	NM_172910.1	ILMN_2937486	0	0	8	14847516	blue	brown	9.382014638	7.872968465	1.509046173	6.363922291	9.65139879	5.467040002	4.184358788	1.282681214
ILMN_209111	ILMN_209111	CLCN3	NM_007711.2	NM_007711.2	ILMN_1221919	0	0	8	63391797	blue	brown	8.511296715	7.838751102	0.672545613	7.166205489	5.396241468	3.843258095	1.552983373	2.290274721
ILMN_189173	ILMN_189173	BZW1	scl17934.1.1947_17		ILMN_2729861	0	0	1	58463097	blue	brown	10.15909059	7.836954161	2.322136426	5.514817735	9.310383556	6.732641148	2.577742408	4.154898739
ILMN_209641	ILMN_257019	GAP43	NM_008083.2	NM_008083.2	ILMN_1234990	0	0	16	42248876	blue	brown	9.033501712	7.755551819	1.277949892	6.477601927	17.73806785	14.11330764	3.624760209	10.48854743
ILMN_189832	ILMN_230618	GRIA3	NM_016886.2	NM_016886.2	ILMN_1223636	0	0	20	39025567	blue	brown	10.52193381	7.7347363	2.787197511	4.947538789	3.910198994	1.24793636	2.662262634	-1.414326274
ILMN_188208	ILMN_228021	HISPPD1	NM_173760.3	NM_173760.3	ILMN_1227412	0	0	1	99603044	blue	darkturquoise	9.119810805	7.714682049	1.405128756	6.309553293	12.34506612	5.816872701	6.528193417	-0.711320716
ILMN_193704	ILMN_229954	1110067D22RIK	NM_173752.3	NM_173752.3	ILMN_1222356	0	0	11	20723917	blue	black	12.21591209	7.480323133	4.735588959	2.744734174	8.309645621	2.213232406	6.096413215	-3.88318081
ILMN_215615	ILMN_215615	GYG	NM_013755.2	NM_013755.2	ILMN_2686069	0	0	3	20022555	blue	brown	7.971610877	7.436505968	0.535104909	6.901401059	2.064777324	1.58672168	0.478055643	1.108666037
ILMN_210316	ILMN_210316	CNKSR2	NM_177751.2	NM_177751.2	ILMN_2641132	0	0	20	154259546	blue	brown	9.156797586	7.42321565	1.733581936	5.689633715	7.851978121	5.443124056	2.408854065	3.034269991
ILMN_210269	ILMN_210269	PRPS1	NM_021463.3	NM_021463.3	ILMN_1230518	0	0	20	137010604	blue	brown	8.966451375	7.380613217	1.585838158	5.794775059	13.28180222	11.08296081	2.198841405	8.884119407
ILMN_216503	ILMN_216503	RELL2	NM_153793.1	NM_153793.1	ILMN_2916437	0	0	18	38118780	blue	black	8.445548187	7.296828915	1.148719273	6.148109642	3.881567357	1.128844319	2.752723038	-1.623878718
ILMN_228670	ILMN_228670	PDZD8	NM_001033222.1	NM_001033222.1	ILMN_2982143	0	0	19	59351715	blue	brown	9.147160909	7.284431469	1.862729439	5.42170203	4.390025654	3.071455789	1.318569864	1.752885925
ILMN_218513	ILMN_218513	UTP15	NM_178918.3	NM_178918.3	ILMN_1232566	0	0	13	99016840	blue	darkturquoise	8.43169842	7.239709459	1.191988961	6.047720498	17.05053595	8.696414578	8.354121373	0.342293205
ILMN_185829	ILMN_185829	USP10	NM_009462.1	NM_009462.1	ILMN_2443129	0	0	8	122481069	blue	darkturquoise	8.712355743	7.155898591	1.556457152	5.599441439	6.074142732	2.510592079	3.563550653	-1.052958573
ILMN_222467	ILMN_222467	RNUXA	NM_019996.2	NM_019996.2	ILMN_2804636	0	8.59E-07	18	56712787	blue	brown	7.514782618	7.097917055	0.416865563	6.681051492	5.003179812	4.502336081	0.500843731	4.00149235
ILMN_218919	ILMN_251390	MCTP1	NM_030174.2	NM_030174.2	ILMN_2701948	0	2.00E-06	13	77170916	blue	darkturquoise	8.155070158	7.017836389	1.137233769	5.88060262	3.041290125	1.061975795	1.97931433	-0.917338535
ILMN_185448	ILMN_185448	ZFP36L1	NM_007564.4	NM_007564.4	ILMN_1247853	0	0	12	81208889	blue	brown	9.254644552	6.938783737	2.315860815	4.622922922	6.192809643	5.128413008	1.064396635	4.064016373
ILMN_209045	ILMN_209045	LLPH	NM_025431.2	NM_025431.2	ILMN_2878486	0	0	10	119669037	blue	brown	7.17544582	6.84852371	0.32692211	6.5216016	5.771433849	4.975226151	0.796207698	4.179018453
ILMN_222051	ILMN_222051	ROBLD3	NM_031248.3	NM_031248.3	ILMN_1244381	0	0	3	88353824	blue	brown	7.796045844	6.819640604	0.97640524	5.843235364	12.00700142	9.699616189	2.30738523	7.392230959
ILMN_219020	ILMN_219020	2310061C15RIK	NM_026844.3	NM_026844.3	ILMN_2703204	0	0	8	119413555	blue	darkturquoise	7.519703054	6.815321794	0.70438126	6.110940535	0.667881186	0.308284063	0.359597123	-0.05131306
ILMN_221941	ILMN_221941	HPS3	NM_080634.2	NM_080634.2	ILMN_2994287	0	0	3	20188394	blue	brown	7.469285557	6.780910209	0.688375348	6.092534861	9.639565161	7.55174243	2.087822732	5.463919698
ILMN_219665	ILMN_219665	MRPL1	NM_053158.2	NM_053158.2	ILMN_2747281	0	0	5	96691096	blue	darkturquoise	7.752620913	6.696381173	1.056239741	5.640141432	0.324970664	0.094710511	0.230260153	-0.135549642
ILMN_217818	ILMN_217818	DNAJA2	NM_019794.3	NM_019794.3	ILMN_2720580	0	0	8	88061575	blue	black	7.812721591	6.661422479	1.151299112	5.510123368	5.809812679	1.371623211	4.438189469	-3.066566258
ILMN_218664	ILMN_218664	HERC4	NM_026101.2	NM_026101.2	ILMN_2965066	0	0	10	62780262	blue	brown	7.946142778	6.510374021	1.435768758	5.074605263	7.496613851	4.577101524	2.919512327	1.657589196
ILMN_196039	ILMN_196039	YLPM1	NM_178363.3	NM_178363.3	ILMN_1248384	0	0	12	86411104	blue	brown	7.350132725	6.510316674	0.839816051	5.670500624	6.638708446	3.581340561	3.057367885	0.523972676
ILMN_210457	ILMN_210457	MTERFD3	NM_028832.1	NM_028832.1	ILMN_2997382	0	0	10	84549416	blue	brown	7.369867073	6.369548114	1.000318959	5.369229155	12.70724105	8.143676085	4.563564964	3.580111121
ILMN_213112	ILMN_213112	RAB34	NM_033475.2	NM_033475.2	ILMN_2633777	0	0	11	78003801	blue	darkturquoise	6.83863423	6.356628457	0.482005772	5.874622685	1.125653456	0.213381003	0.912272453	-0.698891451
ILMN_220352	ILMN_218618	SEMA3E	NM_011348.2	NM_011348.2	ILMN_2720976	0	0	5	14256514	blue	brown	7.461567431	6.339873668	1.121693763	5.218179905	3.284388134	1.233900594	2.05048754	-0.816586946
ILMN_217558	ILMN_217558	OTUD5	NM_138604.2	NM_138604.2	ILMN_2684759	0	0	20	7451857	blue	brown	7.391404456	6.311290748	1.080113708	5.23117704	3.549229688	1.61100401	1.938225677	-0.327221667
ILMN_212583	ILMN_212583	WDR45L	NM_025793.2	NM_025793.2	ILMN_2628053	0	0	11	121188790	blue	brown	8.318294827	6.299024795	2.019270031	4.279754764	0.244597	0.145288102	0.099308898	0.045979204
ILMN_221896	ILMN_221896	LSM2	NM_030597.2	NM_030597.2	ILMN_2800151	0	0	17	35122484	blue	darkturquoise	8.861126569	6.283194636	2.577931934	3.705262702	6.759623488	3.089351495	3.670271993	-0.580920498
ILMN_220553	ILMN_220553	MOSPD1	NM_027409.3	NM_027409.3	ILMN_2727258	0	0	20	50698504	blue	brown	10.3883422	6.236626786	4.151715414	2.084911372	8.479346769	5.529807452	2.949539317	2.580268136
ILMN_188684	ILMN_231214	SFRS12IP1	NM_026075.2	NM_026075.2	ILMN_2652085	0	0	13	105628278	blue	darkturquoise	8.16489539	6.233405901	1.93148949	4.301916411	2.11392736	1.110993403	1.002933958	0.108059445
ILMN_217423	ILMN_258500	DNAJC2	NM_009584.3	NM_009584.3	ILMN_1233931	0	0	5	21269588	blue	brown	7.750272345	6.227309653	1.522962693	4.70434696	13.21383854	8.429784048	4.784054494	3.645729554
ILMN_211633	ILMN_211633	PEX5L	NM_021483.2	NM_021483.2	ILMN_2617930	0	0	3	32849577	blue	grey	7.121994733	6.207788256	0.914206477	5.29358178	0.053958826	0.026804256	0.02715457	-0.000350315
ILMN_212950	ILMN_212950	M6PR	NM_010749.6	NM_010749.6	ILMN_1238376	0	0	6	122267512	blue	black	8.312452744	6.20462417	2.107828574	4.096795596	10.68820039	4.151064634	6.537135757	-2.386071124
ILMN_215524	ILMN_215524	RUNDC3B	NM_198620.1	NM_198620.1	ILMN_2660596	0	0	5	8490646	blue	darkturquoise	7.898702049	6.202337239	1.69636481	4.50597243	9.074058337	3.282912396	5.791145941	-2.508233545
ILMN_218076	ILMN_218076	HSDL1	NM_175185.3	NM_175185.3	ILMN_2691227	0	0	8	122085917	blue	brown	6.452541352	6.071986144	0.380555208	5.691430936	10.66293886	7.726072049	2.936866809	4.78920524
ILMN_218390	ILMN_218390	MED1	NM_134027.2	NM_134027.2	ILMN_1220563	0	0	11	98024101	blue	brown	7.921128156	6.070732529	1.850395627	4.220336902	14.31347028	10.84369418	3.469776093	7.373918091
ILMN_194401	ILMN_261943	TMED8	NM_001033475.3	NM_001033475.3	ILMN_1234054	0	0	12	88507619	blue	brown	8.567618208	5.975410282	2.592207926	3.383202357	12.40960971	8.008927944	4.400681771	3.608246172
ILMN_213137	ILMN_213137	PRUNE	NM_173347.2	NM_173347.2	ILMN_2791811	0	0	3	95057671	blue	brown	8.284096717	5.961775533	2.322321184	3.63945435	6.927975247	4.539147791	2.388827456	2.150320335
ILMN_184995	ILMN_184995	USP4	NM_011678.1	NM_011678.1	ILMN_1237017	0	0	9	108275001	blue	brown	7.943953319	5.927504558	2.016448761	3.911055797	6.138230801	1.967772328	4.170458472	-2.202686144
ILMN_190107	ILMN_319324	LOC100047837	XM_001478863.1	XM_001478863.1	ILMN_1221253	0	0	7	74377102	blue	lightcyan	8.717744204	5.920519302	2.797224901	3.123294401	2.704263394	0.306724813	2.397538581	-2.090813768
ILMN_208819	ILMN_208819	KCTD20	NM_025888.5	NM_025888.5	ILMN_2589838	0	0	17	29104807	blue	brown	6.755215477	5.875229065	0.879986413	4.995242652	5.744839428	4.491841807	1.252997622	3.238844185
ILMN_184708	ILMN_228365	CNIH	NM_009919.1	NM_009919.1	ILMN_1237640	0	0	14	47398569	blue	white	8.70867274	5.846821582	2.861851157	2.984970425	4.415828228	0.808978003	3.606850225	-2.797872222
ILMN_218288	ILMN_218288	NCL	NM_010880.3	NM_010880.3	ILMN_2693976	0	0	1	88246257	blue	brown	6.323320478	5.83318785	0.490132628	5.343055222	15.90044158	11.94029246	3.960149119	7.980143344
ILMN_186798	ILMN_260475	EXOSC6	NM_028274.2	NM_028274.2	ILMN_2685849	0	0	8	113581215	blue	brown	8.26977737	5.75390075	2.51587662	3.238024131	0.560696825	0.26776717	0.292929655	-0.025162485
ILMN_210856	ILMN_210856	RUNX1T1	NM_009822.1	NM_009822.1	ILMN_2662450	0	0	4	13818166	blue	royalblue	7.656990124	5.729269765	1.927720359	3.801549406	7.213030547	1.237321913	5.975708633	-4.73838672
ILMN_216953	ILMN_216953	TCP1	NM_013686.3	NM_013686.3	ILMN_2774140	0	0	17	13110693	blue	white	13.50978817	5.708333432	7.801454741	-2.093121309	8.308601154	1.894654724	6.41394643	-4.519291706
ILMN_185501	ILMN_185501	YTHDF3	NM_172677.2	NM_172677.2	ILMN_1222497	0	0	3	16114811	blue	brown	6.692522949	5.700574039	0.99194891	4.708625129	1.945726632	1.271671931	0.674054701	0.59761723
ILMN_220387	ILMN_211736	DST	NM_134448.2	NM_134448.2	ILMN_2721385	0	0	1	34364785	blue	darkturquoise	13.03849882	5.687487559	7.351011262	-1.663523703	22.59961413	4.661501211	17.93811292	-13.27661171
ILMN_211062	ILMN_211062	NOL14	NM_029278.2	NM_029278.2	ILMN_1257117	0	0	5	34981228	blue	brown	6.01086319	5.652885181	0.357978009	5.294907173	4.40251711	3.71665251	0.6858646	3.030787911
ILMN_210861	ILMN_210861	EPHA7	NM_010141.2	NM_010141.2	ILMN_2826671	0	0	4	28891798	blue	darkturquoise	7.042603253	5.567134968	1.475468285	4.091666684	10.19014247	2.214438558	7.975703917	-5.76126536
ILMN_222262	ILMN_222262	RAB3C	NM_023852.4	NM_023852.4	ILMN_2747054	0	0	13	110851631	blue	grey	7.200135615	5.551518492	1.648617123	3.902901369	0.035717074	0.011246701	0.024470373	-0.013223672
ILMN_215751	ILMN_215751	RIN2	NM_028724.3	NM_028724.3	ILMN_2663196	0	0	2	145712785	blue	brown	6.77045182	5.545290155	1.225161665	4.320128491	4.694340346	2.020525273	2.673815073	-0.653289799
ILMN_212183	ILMN_212183	TERF2	NM_009353.1	NM_009353.1	ILMN_2912318	0	0	8	109959057	blue	brown	6.599545358	5.525665341	1.073880017	4.451785324	5.026673899	2.93318801	2.093485889	0.839702121
ILMN_213017	ILMN_213017	CAV1	NM_007616.3	NM_007616.3	ILMN_2632665	0	0	6	17291157	blue	brown	6.507884827	5.524331724	0.983553103	4.54077862	0.250740661	0.162386952	0.088353709	0.074033244
ILMN_214718	ILMN_214718	LYAR	NM_025281.2	NM_025281.2	ILMN_2651126	0	0	5	38624499	blue	darkturquoise	6.376018058	5.507785588	0.86823247	4.639553118	4.114077408	1.656251093	2.457826315	-0.801575222
ILMN_218312	ILMN_218312	SRP14	NM_009273.4	NM_009273.4	ILMN_2694245	0	3.35E-07	2	118301770	blue	brown	5.948632136	5.494388666	0.45424347	5.040145195	2.959598814	2.705376032	0.254222781	2.451153251
ILMN_222930	ILMN_222930	6330407J23RIK	NM_026138.2	NM_026138.2	ILMN_1218026	9.29E-11	1.77E-10	10	28919064	blue	brown	8.687682367	5.438699581	3.248982786	2.189716795	3.784843612	2.284207832	1.50063578	0.783572051
ILMN_215171	ILMN_215171	DDX50	NM_053183.1	NM_053183.1	ILMN_2957605	0	0	10	62011582	blue	brown	6.085591006	5.411320224	0.674270781	4.737049443	1.244572261	0.901143912	0.343428348	0.557715564
ILMN_215364	ILMN_220771	TEX2	NM_198292.3	NM_198292.3	ILMN_1248072	0	0	11	106363856	blue	brown	6.267814935	5.388724551	0.879090383	4.509634168	2.225369968	1.506344116	0.719025852	0.787318264
ILMN_210087	ILMN_210087	RNF2	NM_011277.2	NM_011277.2	ILMN_1223375	0	0	1	153317539	blue	darkturquoise	6.97182019	5.246784841	1.72503535	3.521749491	0.110767211	0.038047954	0.072719257	-0.034671303
ILMN_209782	ILMN_209782	PRPF38A	NM_172697.2	NM_172697.2	ILMN_2599164	0	0	4	108245433	blue	brown	5.691948347	5.192826317	0.49912203	4.693704286	0.51737508	0.213203793	0.304171287	-0.090967494
ILMN_218166	ILMN_218166	RANBP2	NM_011240.3	NM_011240.3	ILMN_2692496	0	0	10	57956587	blue	darkturquoise	7.364502235	5.143761782	2.220740453	2.923021329	3.333525363	1.601747053	1.73177831	-0.130031257
ILMN_216567	ILMN_216567	HCN2	NM_008226.2	NM_008226.2	ILMN_2672624	0	0	10	79198800	blue	black	7.810743256	5.132978476	2.677764781	2.455213695	4.128340968	1.210712934	2.917628035	-1.706915101
ILMN_212442	ILMN_212442	2310047O13RIK	NM_024185.4	NM_024185.4	ILMN_1259004	0	0	2	12308251	blue	darkturquoise	6.744929302	5.081096105	1.663833197	3.417262907	0.310257768	0.116715082	0.193542686	-0.076827604
ILMN_194821	ILMN_194821	TSPAN6	NM_019656.3	NM_019656.3	ILMN_2509918	0	0	20	130429544	blue	brown	6.193432018	5.080840727	1.112591291	3.968249436	1.961707882	1.356010356	0.605697526	0.75031283
ILMN_218643	ILMN_218643	NFU1	NM_020045.2	NM_020045.2	ILMN_2698494	1.53E-06	0	6	86975600	blue	brown	6.344124357	5.03764024	1.306484117	3.731156123	0.987512215	0.660004121	0.327508094	0.332496027
ILMN_217952	ILMN_217952	MRPL39	NM_017404.3	NM_017404.3	ILMN_1249407	0	0	16	84718556	blue	darkturquoise	5.680395388	4.999911638	0.68048375	4.319427889	2.602860808	1.626710649	0.976150159	0.65056049
ILMN_212295	ILMN_212295	PLAA	NM_172695.2	NM_172695.2	ILMN_1221702	0	0	4	94236020	blue	brown	5.894882714	4.925522411	0.969360303	3.956162108	3.800483223	2.634633889	1.165849334	1.468784554
ILMN_215727	ILMN_215727	POLR1C	NM_009085.2	NM_009085.2	ILMN_1252845	0	0	17	46380906	blue	brown	5.372603619	4.890946838	0.481656781	4.409290058	5.071228693	3.317789172	1.753439521	1.564349651
ILMN_218184	ILMN_218184	PLA2G7	NM_013737.2	NM_013737.2	ILMN_2692696	0	0	17	43075008	blue	black	6.735003707	4.878561316	1.856442391	3.022118925	0.23252971	0.056716131	0.175813579	-0.119097448
ILMN_221483	ILMN_326768	LOC100048056	XR_034510.1	XR_034510.1	ILMN_2739486	0	0	10	92945008	blue	brown	6.72634999	4.877233205	1.849116785	3.02811642	0.571569685	0.453172244	0.118397441	0.334774804
ILMN_214219	ILMN_214219	ASNSD1	NM_133728.2	NM_133728.2	ILMN_1229211	0	0	1	53404042	blue	brown	7.029969159	4.870161325	2.159807835	2.71035349	1.140585986	0.730759325	0.409826661	0.320932664
ILMN_223975	ILMN_226746	TSR1	NM_177325.3	NM_177325.3	ILMN_2772492	0	0	11	74722361	blue	brown	5.833771155	4.86111691	0.972654245	3.888462665	1.367858313	0.856527209	0.511331103	0.345196106
ILMN_211624	ILMN_211624	ACVR2A	NM_007396.3	NM_007396.3	ILMN_2617775	0	0	2	48757609	blue	brown	5.012212043	4.754573919	0.257638125	4.496935794	0.065035303	0.035680918	0.029354385	0.006326532
ILMN_223347	ILMN_313769	AI606181	XR_035118.1	XR_035118.1	ILMN_2762863	0	8.55E-06	19	41670578	blue	brown	5.167497883	4.732799974	0.434697909	4.298102065	1.647639382	1.218962951	0.42867643	0.790286521
ILMN_215456	ILMN_215456	MRPL18	NM_026310.1	NM_026310.1	ILMN_2823250	0	0	17	12754439	blue	lightcyan	6.937314094	4.700334847	2.236979247	2.4633556	0.75598146	0.175771654	0.580209806	-0.404438152
ILMN_209163	ILMN_209163	RNASEK	NM_173742.2	NM_173742.2	ILMN_2593134	4.91E-06	0	11	70053203	blue	brown	5.223059358	4.606493667	0.61656569	3.989927977	2.741640804	1.026855322	1.714785482	-0.68793016
ILMN_215288	ILMN_222724	CSPP1	NM_026493.3	NM_026493.3	ILMN_2735735	0	0	1	10126751	blue	brown	5.354183142	4.596966649	0.757216493	3.839750156	3.032725345	2.021299592	1.011425753	1.009873839
ILMN_210116	ILMN_210116	NR1D2	NM_011584.3	NM_011584.3	ILMN_2602387	0	0	14	19037263	blue	lightcyan	6.63819409	4.578822091	2.059371999	2.519450092	0.479263535	0.102834691	0.376428844	-0.273594152
ILMN_187558	ILMN_257024	GNPDA2	NM_001038015.1	NM_001038015.1	ILMN_2737101	0	0	5	69967078	blue	brown	5.859868604	4.566809581	1.293059023	3.273750558	8.026714653	5.70075929	2.325955363	3.374803927
ILMN_223503	ILMN_223503	2700081O15RIK	NM_175381.5	NM_175381.5	ILMN_1214482	0	0	19	7499817	blue	grey	5.230946682	4.516959246	0.713987436	3.80297181	0.727539021	0.558736705	0.168802316	0.389934389
ILMN_212583	ILMN_212583	WDR45L	NM_025793.1	NM_025793.1	ILMN_2931779	0	0	11	121143688	blue	brown	7.157829386	4.513333249	2.644496136	1.868837113	2.22380609	1.036235283	1.187570808	-0.151335525
ILMN_190754	ILMN_190754	D030028O16RIK	scl49543.1.824_2		ILMN_1254104	0	0	17	85461740	blue	brown	6.940605142	4.489727706	2.450877437	2.038850269	25.16989164	18.59258982	6.577301817	12.015288
ILMN_189864	ILMN_189864	UCK1	NM_011675.1	NM_011675.1	ILMN_1226366	0	0	2	32110525	blue	brown	4.681545866	4.457819372	0.223726493	4.234092879	3.852042463	3.509246631	0.342795832	3.166450799
ILMN_208798	ILMN_208798	SMEK1	NM_211355.1	NM_211355.1	ILMN_3000465	0	0	12	102277887	blue	darkturquoise	5.595748943	4.418219354	1.177529589	3.240689765	2.018568471	1.176134504	0.842433967	0.333700537
ILMN_194508	ILMN_247754	HSPA4L	NM_011020.3	NM_011020.3	ILMN_1230843	0	0	3	40594097	blue	darkturquoise	5.798596322	4.367752493	1.430843829	2.936908664	2.939302909	1.530253298	1.409049611	0.121203687
ILMN_216022	ILMN_216022	5730410I19RIK	NM_025666.1	NM_025666.1	ILMN_2809436	0	0	12	103178484	blue	black	6.67055869	4.339501447	2.331057243	2.008444203	6.908608817	2.191721102	4.716887714	-2.525166612
ILMN_192551	ILMN_257311	TMEM77	NM_026013.2	NM_026013.2	ILMN_1224589	0	0	3	106376975	blue	brown	5.51463603	4.331124204	1.183511825	3.147612379	5.12917054	2.585246515	2.543924025	0.041322491
ILMN_215836	ILMN_215836	AMIGO1	NM_146137.2	NM_146137.2	ILMN_1214975	0	0	3	107994636	blue	brown	4.721793388	4.31222963	0.409563758	3.902665872	5.344867443	3.58537328	1.759494163	1.825879118
ILMN_216676	ILMN_216676	CDC37L1	NM_025950.1	NM_025950.1	ILMN_2918032	0	0	19	29083223	blue	brown	5.78256401	4.27446362	1.508100391	2.766363229	5.204659254	3.845451897	1.359207357	2.486244539
ILMN_219491	ILMN_219491	CDC16	NM_027276.2	NM_027276.2	ILMN_2709525	0	0	8	13779260	blue	brown	4.744387176	4.230340977	0.5140462	3.716294777	4.089334835	3.415323893	0.674010942	2.741312951
ILMN_220165	ILMN_220165	EIF3K	NM_028659.2	NM_028659.2	ILMN_2718416	0	0	7	29757559	blue	brown	4.649306701	4.189161015	0.460145686	3.729015329	4.39416581	1.048240349	3.34592546	-2.297685111
ILMN_213653	ILMN_213653	TAF12	NM_025579.2	NM_025579.2	ILMN_1238852	0	0	4	131848711	blue	darkturquoise	5.221547442	4.129995838	1.091551604	3.038444235	0.573000811	0.22050559	0.352495222	-0.131989632
ILMN_208950	ILMN_208950	PTPN12	NM_011203.2	NM_011203.2	ILMN_2783403	0	0	5	20492718	blue	brown	4.505412306	4.033140619	0.472271687	3.560868932	4.063021583	2.537930103	1.525091481	1.012838622
ILMN_219840	ILMN_219840	ELOVL2	NM_019423.1	NM_019423.1	ILMN_2714222	0	0	13	41278405	blue	darkturquoise	5.004019134	4.01775313	0.986266004	3.031487127	0.081437049	0.021197974	0.060239075	-0.0390411
ILMN_217357	ILMN_217357	GKAP1	NM_019832.2	NM_019832.2	ILMN_2890328	0	0	13	58243121	blue	grey	4.444170842	3.955955689	0.488215153	3.467740535	0.158114432	0.064843455	0.093270977	-0.028427522
ILMN_217947	ILMN_217947	E430025E21RIK	NM_153548.2	NM_153548.2	ILMN_1225363	0	0	15	59163690	blue	brown	5.055313393	3.94089119	1.114422202	2.826468988	2.420972372	1.98649385	0.434478523	1.552015327
ILMN_216636	ILMN_216636	FIP1L1	NM_024183.4	NM_024183.4	ILMN_1254883	0	0	5	74991872	blue	brown	7.424183123	3.934970227	3.489212896	0.445757331	3.99097588	2.227442079	1.763533801	0.463908279
ILMN_210989	ILMN_210989	PTP4A2	NM_008974.3	NM_008974.3	ILMN_2725835	1.39E-07	1.26E-10	4	129523718	blue	darkturquoise	5.134898642	3.888408258	1.246490385	2.641917873	3.592059963	1.543919499	2.048140464	-0.504220965
ILMN_253679	ILMN_253679	STAM2	NM_019667.2	NM_019667.2	ILMN_2970381	0	0	2	52547889	blue	darkturquoise	4.603117307	3.864966968	0.738150339	3.126816628	13.1198797	4.560578686	8.559301011	-3.998722325
ILMN_214939	ILMN_214939	MTMR2	NM_023858.1	NM_023858.1	ILMN_2856144	0	7.09E-08	9	13556143	blue	darkturquoise	6.454511787	3.864826785	2.589685002	1.275141783	6.565486588	3.456834693	3.108651895	0.348182799
ILMN_216764	ILMN_216764	BC020002	NM_145374.1	NM_145374.1	ILMN_1220980	0	0	6	8185526	blue	brown	4.702598121	3.856704566	0.845893555	3.010811011	4.620893102	3.513983408	1.106909694	2.407073714
ILMN_211431	ILMN_211431	CSTF3	NM_145529.2	NM_145529.2	ILMN_2615837	0	0	2	104505474	blue	brown	4.119344472	3.847659362	0.27168511	3.575974252	16.43763214	12.63549966	3.80213248	8.83336718
ILMN_185494	ILMN_238008	XRN2	NM_011917.2	NM_011917.2	ILMN_1239876	0	0	2	146850987	blue	darkturquoise	4.42215471	3.801644962	0.620509748	3.181135214	0.222189069	0.103214881	0.118974188	-0.015759307
ILMN_215244	ILMN_215244	TMEM85	NM_026519.1	NM_026519.1	ILMN_2809247	0	0	2	112164089	blue	brown	4.476810162	3.798464591	0.678345571	3.12011902	6.934095403	4.415826501	2.518268902	1.897557599
ILMN_195345	ILMN_258951	CCDC49	NM_026186.3	NM_026186.3	ILMN_2600813	0	0	11	97607263	blue	brown	4.769799599	3.754251671	1.015547928	2.738703743	0.13473921	0.054280371	0.080458839	-0.026178468
ILMN_215103	ILMN_215103	TAF9	NM_027139.3	NM_027139.3	ILMN_3144963	0	0	13	101754453	blue	black	9.021179141	3.746611129	5.274568012	-1.527956882	2.773186382	0.678068324	2.095118058	-1.417049734
ILMN_216264	ILMN_216264	SLC30A6	NM_144798.4	NM_144798.4	ILMN_2669128	0	0	17	74822915	blue	brown	4.281054027	3.745865387	0.53518864	3.210676747	8.825994946	5.793935214	3.032059732	2.761875482
ILMN_219922	ILMN_256954	DMRTC1A	NM_001038616.1	NM_001038616.1	ILMN_1251046	0	0	20	100098808	blue	brown	4.346803647	3.740470101	0.606333545	3.134136556	0.556646968	0.433291625	0.123355343	0.309936282
ILMN_222565	ILMN_222565	SLAIN1	NM_198014.2	NM_198014.2	ILMN_2751572	0	0	14	104103143	blue	brown	4.668339045	3.735186948	0.933152097	2.802034852	1.10817369	0.747967555	0.360206135	0.38776142
ILMN_220902	ILMN_220902	SMC6	NM_025695.4	NM_025695.4	ILMN_2728385	0	0	12	11323467	blue	darkturquoise	5.336529029	3.702654742	1.633874287	2.068780455	1.174087805	0.33447178	0.839616025	-0.505144245
ILMN_226460	ILMN_226460	BC085271	NM_001008551.1	NM_001008551.1	ILMN_2960822	0	0	1	168706	blue	brown	4.320476746	3.680015177	0.640461569	3.039553609	7.284581053	0.779407908	6.505173145	-5.725765238
ILMN_216304	ILMN_216304	FABP5	NM_010634.2	NM_010634.2	ILMN_1235908	0	0	3	10016494	blue	brown	4.134203449	3.679243714	0.454959735	3.224283979	0.439079047	0.34640699	0.092672057	0.253734933
ILMN_192042	ILMN_242605	TXNRD1	NM_001042523.1	NM_001042523.1	ILMN_2484465	0	0	10	82360257	blue	darkturquoise	5.534175666	3.644058304	1.890117362	1.753940942	0.482774886	0.303883301	0.178891584	0.124991717
ILMN_209354	ILMN_209354	YOD1	NM_178691.2	NM_178691.2	ILMN_2886947	0	0	1	132549372	blue	darkturquoise	4.449876023	3.615882592	0.833993431	2.781889161	1.553491648	0.908500637	0.644991012	0.263509625
ILMN_209775	ILMN_209775	REXO2	NM_024233.3	NM_024233.3	ILMN_1249765	0	0	9	48287430	blue	white	5.248933904	3.603024118	1.645909786	1.957114332	2.493734734	0.269741138	2.223993596	-1.954252458
ILMN_209464	ILMN_209464	0610038F07RIK	NM_025333.3	NM_025333.3	ILMN_2596016	0	0	19	10576377	blue	brown	4.687468169	3.520781638	1.166686531	2.354095106	0.323267107	0.217777411	0.105489696	0.112287715
ILMN_210427	ILMN_310627	LOC100044363	XM_001471994.1	XM_001471994.1	ILMN_1247861	0	0	18	16782804	blue	brown	4.445635813	3.51374788	0.931887934	2.581859946	0.216648818	0.102977986	0.113670833	-0.010692847
ILMN_217457	ILMN_217457	SNF8	NM_033568.2	NM_033568.2	ILMN_2683414	0	0	11	95907617	blue	brown	3.907962182	3.479580223	0.428381959	3.051198264	3.045257516	1.95344111	1.091816406	0.861624704
ILMN_209186	ILMN_222366	CRBN	NM_021449.2	NM_021449.2	ILMN_1251315	0	0	6	106728994	blue	darkturquoise	3.884697935	3.477688623	0.407009312	3.070679311	0.094091334	0.023777619	0.070313715	-0.046536097
ILMN_212396	ILMN_212396	RAI12	NM_018740.1	NM_018740.1	ILMN_1214951	0	0	11	69788652	blue	brown	3.647198505	3.398229145	0.24896936	3.149259784	0.799683356	0.254971085	0.544712271	-0.289741186
ILMN_195188	ILMN_239533	LIX1	NM_025681.2	NM_025681.2	ILMN_2738146	0	0	17	17594522	blue	brown	4.009179387	3.386298746	0.62288064	2.763418106	0.893800594	0.287037606	0.606762988	-0.319725383
ILMN_214995	ILMN_214995	RAB10	NM_016676.4	NM_016676.4	ILMN_2668608	0	0	12	3256882	blue	white	8.933611467	3.316369732	5.617241735	-2.300872003	0.233643547	0.047640891	0.186002656	-0.138361765
ILMN_212764	ILMN_212764	MKRN1	NM_018810.2	NM_018810.2	ILMN_2630018	0	0			blue	black	4.489762094	3.299186614	1.190575481	2.108611133	5.823994837	1.99959277	3.824402067	-1.824809296
ILMN_217312	ILMN_217312	RBP4	NM_011255.2	NM_011255.2	ILMN_1252185	0	2.75E-06	19	38191312	blue	darkturquoise	4.289017753	3.292623931	0.996393822	2.29623011	1.315889991	0.522992299	0.792897693	-0.269905394
ILMN_220334	ILMN_220334	TMED9	NM_026211.3	NM_026211.3	ILMN_2720740	0	0	13	55696854	blue	brown	3.555369508	3.212797373	0.342572135	2.870225238	0.125423902	0.082692812	0.042731089	0.039961723
ILMN_190469	ILMN_224724	PRDX5	NM_012021.2	NM_012021.2	ILMN_2637233	0	0	19	6982048	blue	brown	4.056817754	3.193702805	0.863114949	2.330587855	0.728529153	0.200835619	0.527693534	-0.326857915
ILMN_211761	ILMN_211761	RABEP1	NM_019400.1	NM_019400.1	ILMN_2999755	0	0	11	70733687	blue	darkturquoise	3.908016301	3.189844278	0.718172022	2.471672256	0.264789169	0.135660388	0.129128781	0.006531608
ILMN_214522	ILMN_214522	NFS1	NM_010911.1	NM_010911.1	ILMN_1249158	0	0	2	155949578	blue	darkturquoise	4.174110906	3.184584615	0.989526291	2.195058324	2.143006846	0.942456393	1.200550454	-0.258094061
ILMN_213840	ILMN_213840	AGPAT3	NM_053014.3	NM_053014.3	ILMN_1226540	0	0	10	77735725	blue	brown	3.636913872	3.172921477	0.463992396	2.708929081	5.374696084	3.481914729	1.892781355	1.589133375
ILMN_192363	ILMN_248345	PA2G4	NM_011119.3	NM_011119.3	ILMN_1248733	0	0	10	127998000	blue	brown	4.81278087	3.167290781	1.64549009	1.521800691	3.38386863	1.956306172	1.427562458	0.528743714
ILMN_190114	ILMN_190114	TUBA3A	NM_009446.2	NM_009446.2	ILMN_1220219	0	0	6	125228637	blue	blue	3.868962161	3.153514186	0.715447975	2.438066211	0.119038243	0.071823237	0.047215006	0.024608231
ILMN_217149	ILMN_217149	RB1	NM_009029.1	NM_009029.1	ILMN_2861644	0	6.16E-06	14	73595412	blue	brown	3.732463622	3.119329768	0.613133854	2.506195913	3.522767589	2.913336972	0.609430617	2.303906356
ILMN_220554	ILMN_313837	LOC100046781	XM_001476801.1	XM_001476801.1	ILMN_2727598	0	0	11	76595546	blue	brown	4.443430649	3.087206999	1.35622365	1.730983349	1.420494651	0.50795228	0.912542371	-0.404590091
ILMN_209980	ILMN_209980	ACTR8	NM_027493.2	NM_027493.2	ILMN_2601043	0	0	14	30804886	blue	darkturquoise	4.125377682	3.075670151	1.049707531	2.025962619	1.232996346	0.717208228	0.515788118	0.20142011
ILMN_208725	ILMN_208725	APIP	NM_019735.3	NM_019735.3	ILMN_1234781	0	0	2	102932694	blue	brown	3.898457397	3.062463575	0.835993822	2.226469753	0.209817555	0.082756386	0.127061169	-0.044304783
ILMN_194928	ILMN_249460	ALCAM	NM_009655.1	NM_009655.1	ILMN_2606804	0	0	16	52251265	blue	royalblue	4.923835971	3.029102452	1.894733519	1.134368932	5.277504811	0.726003357	4.551501454	-3.825498098
ILMN_210336	ILMN_210336	RGS14	NM_016758.2	NM_016758.2	ILMN_2604548	0	0	13	55485887	blue	grey	3.268467228	3.018245185	0.250222043	2.768023142	0.061722076	0.009098165	0.052623911	-0.043525746
ILMN_212582	ILMN_212582	RRP1	NM_010925.2	NM_010925.2	ILMN_2628045	0	0	10	77868170	blue	brown	3.619337063	2.967280265	0.652056798	2.315223468	1.603135458	1.164338705	0.438796753	0.725541952
ILMN_186732	ILMN_186732	TRAPPC2	scl066226.5_53		ILMN_1235440	0	0	20	162887813	blue	white	12.22629796	2.956302467	9.269995496	-6.313693029	4.303251579	0.685210361	3.618041219	-2.932830858
ILMN_188854	ILMN_188854	ZFP61	NM_009561.2	NM_009561.2	ILMN_2475363	0	0	7	25076327	blue	darkturquoise	3.893827996	2.949972747	0.943855249	2.006117498	0.833614978	0.399779881	0.433835097	-0.034055216
ILMN_219235	ILMN_219235	2010002N04RIK	NM_134133.2	NM_134133.2	ILMN_2706014	0	0	18	60633955	blue	grey	3.542064775	2.93273551	0.609329266	2.323406244	0.045152782	0.021026721	0.024126061	-0.003099341
ILMN_194531	ILMN_248322	PTPN1	NM_011201.3	NM_011201.3	ILMN_1222917	0	0	2	167802311	blue	brown	3.528820198	2.910904018	0.617916179	2.292987839	1.382344734	0.916350804	0.465993931	0.450356873
ILMN_211096	ILMN_211096	RBM14	NM_019869.2	NM_019869.2	ILMN_2612477	0	0	19	4800953	blue	brown	3.324288936	2.904474874	0.419814063	2.484660811	0.253085996	0.132406213	0.120679782	0.011726431
ILMN_213489	ILMN_213489	MTMR1	NM_016985.2	NM_016985.2	ILMN_1258620	0	0	20	68670318	blue	brown	3.83658452	2.896550598	0.940033922	1.956516676	0.793193588	0.324057338	0.46913625	-0.145078911
ILMN_214942	ILMN_311554	LOC100046802	XM_001476835.1	XM_001476835.1	ILMN_2653725	0	0	1	121312474	blue	darkturquoise	3.907516032	2.891462623	1.016053409	1.875409215	0.417253021	0.13167677	0.285576252	-0.153899482
ILMN_211415	ILMN_211415	EBPL	NM_026598.2	NM_026598.2	ILMN_2725035	0	3.32E-06	14	61966224	blue	brown	3.035262939	2.83849337	0.196769569	2.641723801	1.533789867	1.225644721	0.308145146	0.917499575
ILMN_221773	ILMN_221773	ST8SIA3	NM_009182.2	NM_009182.2	ILMN_2740115	0	0	18	64431431	blue	blue	3.62643805	2.827573114	0.798864936	2.028708177	6.17094081	4.222194292	1.948746519	2.273447773
ILMN_227824	ILMN_227824	HIST2H3C1	NM_019469.1	NM_019469.1	ILMN_3136540	0	0			blue	brown	3.811882781	2.796931598	1.014951183	1.781980415	5.333776208	3.651944316	1.681831892	1.970112424
ILMN_186492	ILMN_186492	ULK2	NM_013881.3	NM_013881.3	ILMN_2496817	0	0	11	61589354	blue	darkturquoise	4.689332766	2.785848611	1.903484155	0.882364456	12.55123608	3.81423443	8.737001652	-4.922767222
ILMN_210355	ILMN_210355	TERF2IP	NM_020584.1	NM_020584.1	ILMN_1235615	0	0	8	114544062	blue	brown	3.411430812	2.758120865	0.653309946	2.104810919	1.477450353	1.173653155	0.303797198	0.869855957
ILMN_221041	ILMN_221041	NT5C	NM_015807.1	NM_015807.1	ILMN_1223097	0	0	11	115351776	blue	brown	3.296039634	2.727083417	0.568956216	2.158127201	3.424505634	2.454591061	0.969914573	1.484676487
ILMN_191295	ILMN_248967	CDC73	NM_145991.1	NM_145991.1	ILMN_1216938	0	0	1	145454714	blue	darkturquoise	3.924720815	2.722475863	1.202244951	1.520230912	4.005828751	1.688659189	2.317169562	-0.628510373
ILMN_195550	ILMN_228190	CCDC25	NM_145944.4	NM_145944.4	ILMN_1253682	0	0	14	66484958	blue	grey	2.964560051	2.696579816	0.267980235	2.428599581	0.027175115	0.006175224	0.020999891	-0.014824668
ILMN_212043	ILMN_212043	IARS	NM_172015.1	NM_172015.1	ILMN_2810047	0	0	13	49745842	blue	brown	3.216264211	2.696166607	0.520097604	2.176069004	1.832899401	0.483368629	1.349530772	-0.866162143
ILMN_243883	ILMN_243883	ATP5H	NM_027862.1	NM_027862.1	ILMN_3004441	0	0	11	115277179	blue	brown	5.285840727	2.694212223	2.591628504	0.102583719	5.601107219	4.048307228	1.552799991	2.495507237
ILMN_212421	ILMN_212421	ARPC5L	NM_028809.1	NM_028809.1	ILMN_2626260	0	0	2	38871075	blue	darkturquoise	3.902144037	2.684178024	1.217966013	1.466212011	3.170204416	1.307071157	1.863133259	-0.556062102
ILMN_213668	ILMN_213668	NUP88	NM_172394.2	NM_172394.2	ILMN_2639464	0	0	11	70760895	blue	darkturquoise	4.58493694	2.683005054	1.901931886	0.781073167	0.277256164	0.133357202	0.143898962	-0.010541761
ILMN_186363	ILMN_186363	TOX3	NM_172913.2	NM_172913.2	ILMN_2434900	0	3.53E-07	8	92771137	blue	brown	2.969154549	2.680723527	0.288431021	2.392292506	4.354333676	2.617190638	1.737143038	0.8800476
ILMN_212010	ILMN_212010	ARID2	NM_175251.2	NM_175251.2	ILMN_2777804	0	0	15	96232644	blue	brown	5.939715005	2.663385606	3.276329399	-0.612943793	8.976558196	2.295819793	6.680738403	-4.384918609
ILMN_217447	ILMN_217447	MCCC1	NM_023644.3	NM_023644.3	ILMN_1215246	0	0	3	35858805	blue	brown	2.850743722	2.657538855	0.193204867	2.464333988	0.268598946	0.176842961	0.091755986	0.085086975
ILMN_210625	ILMN_315537	LOC100046044	XM_001475459.1	XM_001475459.1	ILMN_2607529	0	0	13	78328287	blue	blue	3.952808317	2.652583417	1.3002249	1.352358517	12.26483573	10.75464471	1.510191024	9.244453685
ILMN_226965	ILMN_226965	SGK3	NM_133220.2	NM_133220.2	ILMN_3108894	0	0	1	9892084	blue	brown	2.955310838	2.635604893	0.319705945	2.315898948	3.256676537	2.578806832	0.677869705	1.900937127
ILMN_216583	ILMN_216583	CCT7	NM_007638.3	NM_007638.3	ILMN_1233793	0	0	6	85414879	blue	brown	2.732657301	2.564358313	0.168298988	2.396059325	0.948317995	0.609756887	0.338561109	0.271195778
ILMN_209590	ILMN_209590	BCL2	NM_009741.2	NM_009741.2	ILMN_1249021	0	0	1	108365916	blue	brown	3.183158872	2.563885832	0.619273041	1.944612791	5.279783318	3.291461832	1.988321485	1.303140347
ILMN_218911	ILMN_250928	SRP72	NM_025691.1	NM_025691.1	ILMN_2701837	0	0	5	77428793	blue	darkturquoise	2.994038863	2.539440355	0.454598508	2.084841847	22.67912961	9.91914436	12.75998525	-2.840840887
ILMN_220554	ILMN_313837	LOC100046781	XM_001476801.1	XM_001476801.1	ILMN_1249142	0	0	11	76595581	blue	brown	4.221707489	2.529295753	1.692411736	0.836884017	2.541257965	1.36122123	1.180036735	0.181184495
ILMN_218161	ILMN_218161	CIZ1	NM_028412.1	NM_028412.1	ILMN_2692421	0	0	2	32233724	blue	brown	3.125175982	2.528911159	0.596264823	1.932646336	6.193802269	1.476776941	4.717025328	-3.240248388
ILMN_189900	ILMN_231519	ZBTB8OS	NM_025970.3	NM_025970.3	ILMN_2740159	0	0	4	129024177	blue	darkturquoise	3.50299494	2.513940744	0.989054196	1.524886548	1.134421319	0.710941202	0.423480116	0.287461086
ILMN_258944	ILMN_258944	AMD2	NM_007444.2	NM_007444.2	ILMN_2992239	0	0	10	40012980	blue	brown	3.128750215	2.509706792	0.619043423	1.89066337	1.253949466	0.617416337	0.63653313	-0.019116793
ILMN_212740	ILMN_212740	BTG1	NM_007569.1	NM_007569.1	ILMN_2866189	0	0	10	96082024	blue	brown	4.227116639	2.464043323	1.763073317	0.700970006	5.505296599	3.906832269	1.59846433	2.308367939
ILMN_192050	ILMN_192050	VEGFA	NM_009505.3	NM_009505.3	ILMN_2484527	0	0	17	46154028	blue	brown	2.61734344	2.460255301	0.157088138	2.303167163	1.370921864	1.010166975	0.36075489	0.649412085
ILMN_216468	ILMN_216468	HSP90AB1	NM_008302.3	NM_008302.3	ILMN_1246650	0	0	17	45706495	blue	black	3.202587768	2.453045716	0.749542052	1.703503664	5.058876216	0.673347171	4.385529045	-3.712181874
ILMN_214690	ILMN_214690	GDI2	NM_008112.4	NM_008112.4	ILMN_2650812	0	0	13	3548150	blue	white	5.079954658	2.440068394	2.639886264	-0.19981787	6.100751502	0.727450805	5.373300697	-4.645849892
ILMN_216237	ILMN_216237	SCHIP1	NM_013928.2	NM_013928.2	ILMN_2937320	0	0	3	68714177	blue	brown	2.877483731	2.438195381	0.43928835	1.998907031	4.63823987	1.502881412	3.135358459	-1.632477047
ILMN_218627	ILMN_218627	D15ERTD621E	scl47892.24_470	NM_145959.1	ILMN_2698239	0	2.43E-08	15	58289013	blue	brown	2.644965451	2.430720767	0.214244684	2.216476083	2.465562883	2.093252698	0.372310185	1.720942513
ILMN_221131	ILMN_221131	DIDO1	NM_175551.3	NM_175551.3	ILMN_1245250	0	0	2	180393017	blue	darkturquoise	3.075381707	2.429250354	0.646131353	1.783119002	0.556989196	0.143836427	0.413152769	-0.269316342
ILMN_220490	ILMN_220490	SRGN	NM_011157.2	NM_011157.2	ILMN_2722732	0	0	10	61957397	blue	darkturquoise	3.434412167	2.391552812	1.042859355	1.348693457	0.177513084	0.067825276	0.109687808	-0.041862531
ILMN_223089	ILMN_223089	LGTN	NM_010709.2	NM_010709.2	ILMN_1259832	0	8.69E-06	1	133061727	blue	grey	2.575451556	2.388839513	0.186612043	2.20222747	0.020175087	0.003327592	0.016847494	-0.013519902
ILMN_212532	ILMN_212532	PPP2R2B	NM_028392.2	NM_028392.2	ILMN_1229427	0	0	18	42805107	blue	brown	3.950127782	2.38504968	1.565078102	0.819971578	9.388718025	5.422936418	3.965781607	1.457154811
ILMN_186436	ILMN_186436	TRIM23	NM_030731.3	NM_030731.3	ILMN_2455830	0	0	13	104991497	blue	brown	3.206758223	2.371174962	0.835583262	1.5355917	0.177951768	0.076317539	0.101634229	-0.025316689
ILMN_217290	ILMN_217290	FECH	NM_007998.5	NM_007998.5	ILMN_1229519	0	0	18	64616722	blue	darkturquoise	3.051160277	2.348914796	0.702245481	1.646669314	0.149157626	0.043185784	0.105971843	-0.062786059
ILMN_209771	ILMN_209771	GTF3C6	NM_026113.4	NM_026113.4	ILMN_1257110	0	0	10	39969361	blue	grey	3.380300609	2.340749012	1.039551598	1.301197414	0.133906664	0.09159326	0.042313404	0.049279856
ILMN_221078	ILMN_221078	SNAP29	NM_023348.4	NM_023348.4	ILMN_2730767	0	0	16	17430725	blue	brown	3.196724859	2.336114101	0.860610758	1.475503342	5.482842513	4.305570843	1.17727167	3.128299173
ILMN_222687	ILMN_222687	ZFP280C	NM_153532.2	NM_153532.2	ILMN_1252459	0	0	20	45895122	blue	darkturquoise	3.554331343	2.312526486	1.241804857	1.07072163	1.943048768	0.997944232	0.945104536	0.052839696
ILMN_212358	ILMN_212358	HSF2	NM_008297.2	NM_008297.2	ILMN_2625520	0	0	10	57232487	blue	brown	2.904307112	2.305103049	0.599204063	1.705898986	6.548400131	4.549980071	1.99842006	2.551560011
ILMN_256115	ILMN_256115	LOC654426	NR_002690.1	NR_002690.1	ILMN_2876629	0	0	14	54426120	blue	grey	5.948055009	2.277741353	3.670313656	-1.392572304	0.08440867	0.015567296	0.068841375	-0.053274079
ILMN_222621	ILMN_222621	CCDC90B	NM_025515.2	NM_025515.2	ILMN_2752408	0	0	7	99730509	blue	darkturquoise	3.704822343	2.275089429	1.429732914	0.845356515	7.385765186	3.608734841	3.777030346	-0.168295505
ILMN_211905	ILMN_211905	SMYD4	NM_177009.3	NM_177009.3	ILMN_2620603	0	0	11	75218914	blue	brown	3.293523615	2.271612978	1.021910637	1.249702341	2.490004164	1.353717785	1.136286379	0.217431406
ILMN_216136	ILMN_216136	FAM134A	NM_170755.2	NM_170755.2	ILMN_1213426	0	0	1	75144408	blue	brown	3.922085632	2.255724168	1.666361464	0.589362704	11.22700014	7.466331424	3.760668718	3.705662706
ILMN_187276	ILMN_229323	ACVR1	NM_007394.2	NM_007394.2	ILMN_2660103	0	0	2	58298950	blue	darkturquoise	2.779068664	2.196323474	0.58274519	1.613578284	3.612337487	1.214599276	2.397738211	-1.183138935
ILMN_216134	ILMN_216134	2610016F04RIK	scl066923.1_197	NM_025847.1	ILMN_1225027	0	0	14	31932980	blue	darkturquoise	4.130208116	2.190274715	1.939933401	0.250341314	9.643284521	3.659631516	5.983653005	-2.324021489
ILMN_209395	ILMN_209395	KCNN2	NM_080465.2	NM_080465.2	ILMN_2595430	0	3.72E-06	18	45845072	blue	darkturquoise	2.544498368	2.139273302	0.405225066	1.734048236	0.158578669	0.042190141	0.116388528	-0.074198388
ILMN_215349	ILMN_215349	TAF6	NM_009315.3	NM_009315.3	ILMN_1241137	0	0	5	138619883	blue	brown	2.442927638	2.109877095	0.333050544	1.776826551	0.351107355	0.267303475	0.083803879	0.183499596
ILMN_214893	ILMN_214893	SEPX1	NM_013759.2	NM_013759.2	ILMN_1257142	0	0	17	24879661	blue	darkgrey	2.661797122	2.063285995	0.598511126	1.464774869	0.506805569	0.152746638	0.35405893	-0.201312292
ILMN_219841	ILMN_219841	COMMD1	NM_144514.2	NM_144514.2	ILMN_1215639	0	0	11	22856526	blue	black	3.010118619	2.058808954	0.951309666	1.107499288	2.870894897	1.349000889	1.521894008	-0.172893119
ILMN_208960	ILMN_208960	JAM2	NM_023844.4	NM_023844.4	ILMN_2592881	0	0	16	84823066	blue	brown	2.314421766	2.047354747	0.267067019	1.780287728	0.205101547	0.12356026	0.081541287	0.042018974
ILMN_208792	ILMN_208792	UBXN1	NM_146093.1	NM_146093.1	ILMN_2589583	0	0	19	8950074	blue	brown	2.396763943	1.996257079	0.400506864	1.595750215	4.401748334	2.559091853	1.842656481	0.716435371
ILMN_210838	ILMN_210838	GNL3L	NM_198110.1	NM_198110.1	ILMN_2628122	0	0	20	147418089	blue	brown	2.169223188	1.980197371	0.189025818	1.791171553	2.280933601	2.011353771	0.269579831	1.74177394
ILMN_192691	ILMN_192691	PSMG2	NM_134138.1	NM_134138.1	ILMN_3153450	0	0	18	67808490	blue	brown	2.288488538	1.976244026	0.312244512	1.663999514	4.356690228	3.3970071	0.959683127	2.437323973
ILMN_189731	ILMN_251588	PHF14	NM_029404.2	NM_029404.2	ILMN_2725807	0	0	6	11883262	blue	black	11.35623542	1.95220778	9.404027638	-7.451819858	15.35551974	1.567343222	13.78817652	-12.2208333
ILMN_222274	ILMN_222274	SLC35F1	NM_178675.3	NM_178675.3	ILMN_2747211	0	0	10	52830479	blue	darkturquoise	2.635547762	1.947764024	0.687783738	1.259980287	5.454841527	1.912180204	3.542661323	-1.630481119
ILMN_216134	ILMN_233156	PBRM1	NM_001081251.1	NM_001081251.1	ILMN_2667709	0	0	14	31932982	blue	darkturquoise	2.618987977	1.935523453	0.683464524	1.252058929	5.902708886	2.09581788	3.806891006	-1.711073126
ILMN_188184	ILMN_188184	WDR3	NM_175552.3	NM_175552.3	ILMN_1227117	0	0	3	99943005	blue	grey	2.222341633	1.928601201	0.293740432	1.634860769	0.008498006	0.002770974	0.005727032	-0.002956058
ILMN_210833	ILMN_210833	MRPS25	NM_025578.4	NM_025578.4	ILMN_1246044	0	0	6	92125726	blue	brown	2.228997991	1.928048744	0.300949247	1.627099497	2.766174717	2.40389452	0.362280197	2.041614323
ILMN_217183	ILMN_246865	SLC30A4	NM_011774.2	NM_011774.2	ILMN_2679984	0	0	2	122507062	blue	lightcyan	2.914363391	1.92351435	0.990849041	0.932665309	1.070773538	0.265918801	0.804854738	-0.538935937
ILMN_216941	ILMN_216941	TTC26	NM_153600.2	NM_153600.2	ILMN_2677233	0	0	6	38377264	blue	darkturquoise	2.546212744	1.906205215	0.640007529	1.266197686	0.545396105	0.251119432	0.294276673	-0.043157241
ILMN_218650	ILMN_218650	SOCS6	NM_018821.3	NM_018821.3	ILMN_1236610	0	0	18	89038341	blue	brown	2.919090693	1.901743572	1.017347121	0.884396451	0.453939164	0.293780318	0.160158846	0.133621472
ILMN_213645	ILMN_213645	BXDC5	NM_027371.2	NM_027371.2	ILMN_2745841	0	0	3	146171117	blue	brown	2.540920095	1.880788209	0.660131885	1.220656324	2.160614606	1.537971058	0.622643549	0.915327509
ILMN_220757	ILMN_220757	NSMCE2	NM_026746.2	NM_026746.2	ILMN_2752497	0	0	15	59423728	blue	brown	2.723019635	1.866332356	0.856687279	1.009645077	0.527367181	0.282857482	0.244509699	0.038347784
ILMN_219796	ILMN_219796	CMBL	NM_181588.3	NM_181588.3	ILMN_2713673	0	0	15	31519635	blue	brown	2.051661313	1.856413217	0.195248097	1.66116512	1.100126212	0.751067657	0.349058555	0.402009102
ILMN_213668	ILMN_213668	NUP88	NM_172394.2	NM_172394.2	ILMN_2742498	0	0	11	70767709	blue	brown	2.388618732	1.855598417	0.533020316	1.322578101	0.366704084	0.237477786	0.129226298	0.108251488
ILMN_209483	ILMN_209483	2410014A08RIK	NM_175403.2	NM_175403.2	ILMN_2997796	0	0	5	115595118	blue	darkturquoise	1.985992061	1.837948771	0.14804329	1.68990548	0.407966122	0.152251388	0.255714734	-0.103463346
ILMN_212082	ILMN_212082	1700029P11RIK	NM_025503.1	NM_025503.1	ILMN_3121687	0	0	15	81808132	blue	brown	2.038269949	1.835967345	0.202302604	1.633664741	0.540785123	0.410564507	0.130220616	0.280343891
ILMN_215671	ILMN_215671	BACE1	NM_011792.4	NM_011792.4	ILMN_1217842	0	0	9	45670195	blue	red	2.68580333	1.833258617	0.852544712	0.980713905	5.16915867	2.815437974	2.353720696	0.461717279
ILMN_209184	ILMN_209184	ACTR6	NM_025914.2	NM_025914.2	ILMN_2593338	0	0	10	89175249	blue	darkturquoise	2.62949081	1.81108233	0.81840848	0.99267385	0.873745696	0.452789115	0.420956582	0.031832533
ILMN_209765	ILMN_209765	KIRREL3	NM_026324.2	NM_026324.2	ILMN_2599008	0	0	9	34843763	blue	black	2.211868777	1.8097365	0.402132277	1.407604223	3.949861486	1.184838159	2.765023328	-1.580185169
ILMN_211561	ILMN_211561	NECAB1	NM_178617.3	NM_178617.3	ILMN_2821247	1.88E-12	2.66E-11	4	14879597	blue	darkturquoise	2.180478332	1.792571059	0.387907272	1.404663787	0.833903444	0.373332868	0.460570576	-0.087237707
ILMN_191087	ILMN_260694	SLCO3A1	NM_023908.2	NM_023908.2	ILMN_1235635	0	0	7	81429126	blue	darkturquoise	2.571421998	1.790621452	0.780800546	1.009820906	0.538554893	0.17622829	0.362326603	-0.186098313
ILMN_218454	ILMN_218454	NPR2	NM_173788.3	NM_173788.3	ILMN_2696026	0	0	4	43664041	blue	brown	2.075980888	1.781826613	0.294154275	1.487672338	3.286629349	1.746045212	1.540584137	0.205461074
ILMN_217064	ILMN_217064	ID4	NM_031166.2	NM_031166.2	ILMN_2678714	0	0	13	48358659	blue	brown	1.973678557	1.768223134	0.205455422	1.562767712	4.839615017	3.259175424	1.580439593	1.678735831
ILMN_211998	ILMN_227109	LOC621823	XM_886229.2	XM_886229.2	ILMN_2621596	0	0	11	48789009	blue	black	3.270906404	1.763473791	1.507432613	0.256041178	0.668729874	0.249397189	0.419332684	-0.169935495
ILMN_184807	ILMN_251405	MAGI1	NM_010367.2	NM_010367.2	ILMN_1258922	0	0	6	93628136	blue	brown	1.903076216	1.760310956	0.14276526	1.617545696	2.129363366	1.658562686	0.47080068	1.187762006
ILMN_216048	ILMN_216048	ST8SIA4	NM_009183.1	NM_009183.1	ILMN_2671195	3.55E-06	0	1	97484363	blue	darkturquoise	2.456124088	1.752021583	0.704102505	1.047919078	1.069911623	0.525500672	0.544410951	-0.018910279
ILMN_216199	ILMN_216199	CGGBP1	NM_178647.2	NM_178647.2	ILMN_2668387	0	0	16	64859145	blue	brown	2.730927906	1.746859458	0.984068448	0.762791009	2.572502925	1.145934101	1.426568824	-0.280634724
ILMN_209531	ILMN_209531	NDUFS2	NM_153064.4	NM_153064.4	ILMN_2704165	4.74E-07	3.71E-09	1	173168672	blue	white	2.052474025	1.744256773	0.308217252	1.436039522	1.172730766	0.163909673	1.008821093	-0.84491142
ILMN_221314	ILMN_221314	2900010J23RIK	NM_175190.3	NM_175190.3	ILMN_2733835	0	0	2	32134437	blue	darkturquoise	2.525094767	1.726456859	0.798637908	0.927818951	0.085511006	0.032274865	0.05323614	-0.020961275
ILMN_184649	ILMN_249545	BB146404	NM_178908.3	NM_178908.3	ILMN_1245328	0	0	10	33811312	blue	brown	1.853735567	1.706225432	0.147510135	1.558715297	0.188455453	0.093831581	0.094623872	-0.00079229
ILMN_194901	ILMN_194901	UBXN2A	NM_145441.3	NM_145441.3	ILMN_2510683	0	0	12	4898128	blue	darkturquoise	4.089430431	1.700820712	2.38860972	-0.687789008	1.931454542	0.526247836	1.405206706	-0.87895887
ILMN_186567	ILMN_186567	ZFP367	NM_175494.2	NM_175494.2	ILMN_2897424	8.61E-06	0	13	64142660	blue	grey	2.214749766	1.68937242	0.525377347	1.163995073	0.095351558	0.012913985	0.082437573	-0.069523588
ILMN_213315	ILMN_213315	ABCF2	NM_013853.1	NM_013853.1	ILMN_2789544	0	0	5	24071261	blue	grey	2.469043889	1.682959472	0.786084417	0.896875055	0.03146917	0.004396747	0.027072424	-0.022675677
ILMN_189005	ILMN_225884	39879	NM_020575.2	NM_020575.2	ILMN_2711892	0	0	2	60086247	blue	brown	2.126639807	1.681999422	0.444640384	1.237359038	1.935656056	1.141953609	0.793702447	0.348251163
ILMN_215782	ILMN_215782	5730494N06RIK	NM_027478.2	NM_027478.2	ILMN_2663516	5.85E-06	0	2	132065446	blue	brown	2.059491879	1.669295885	0.390195994	1.279099891	1.532153241	0.852925604	0.679227638	0.173697966
ILMN_209649	ILMN_209649	RPA2	NM_011284.3	NM_011284.3	ILMN_2597840	0	0	4	132333963	blue	brown	1.777528854	1.641370318	0.136158536	1.505211781	0.102523812	0.042661203	0.059862609	-0.017201406
ILMN_220103	ILMN_220103	PIM3	scl47630.6_103	NM_145478.1	ILMN_2717667	0	0	15	88695926	blue	brown	2.048948218	1.636561689	0.41238653	1.224175159	0.310982235	0.22853439	0.082447845	0.146086545
ILMN_222614	ILMN_222614	4930452B06RIK	NM_028934.2	NM_028934.2	ILMN_2752300	2.31E-06	0	14	9263868	blue	brown	1.911658303	1.624566254	0.287092049	1.337474205	1.756757401	1.205164461	0.55159294	0.653571521
ILMN_209768	ILMN_209768	NTRK3	NM_182809.1	NM_182809.1	ILMN_2599036	0	0	7	85449197	blue	black	2.643569875	1.610930369	1.032639505	0.578290864	1.896244031	0.352273856	1.543970174	-1.191696318
ILMN_216972	ILMN_216972	CRTAP	NM_019922.1	NM_019922.1	ILMN_2877541	0	0	9	114284604	blue	magenta	2.388582633	1.588147022	0.800435611	0.787711411	0.051723547	0.029244332	0.022479215	0.006765117
ILMN_209186	ILMN_222366	CRBN	NM_021449.2	NM_021449.2	ILMN_1254540	0	0	6	106728283	blue	black	2.109842245	1.580323087	0.529519158	1.050803929	5.496642089	1.195686342	4.300955747	-3.105269405
ILMN_211177	ILMN_211177	OCIAD1	NM_023429.3	NM_023429.3	ILMN_1237183	2.35E-08	0	5	73701572	blue	darkturquoise	2.788704066	1.569597729	1.219106338	0.350491391	1.497523173	0.536611315	0.960911858	-0.424300544
ILMN_218952	ILMN_218952	SNAI3	NM_013914.2	NM_013914.2	ILMN_1239726	0	0	8	124978163	blue	brown	1.79215374	1.567785738	0.224368002	1.343417737	0.310889701	0.089879345	0.221010355	-0.13113101
ILMN_255437	ILMN_255437	TUBA1A	NM_011653.1	NM_011653.1	ILMN_2916705	0	0	15	98778726	blue	black	2.569375977	1.560482961	1.008893016	0.551589946	2.00659283	0.415823455	1.590769375	-1.174945919
ILMN_234596	ILMN_234596	DNAJC8	NM_172400.1	NM_172400.1	ILMN_2948465	0	0	4	131823611	blue	brown	2.193353559	1.546962192	0.646391368	0.900570824	0.477471936	0.165270418	0.312201518	-0.1469311
ILMN_213391	ILMN_320684	LOC100048858	XM_001472990.1	XM_001472990.1	ILMN_2655510	0	0	17	7507187	blue	darkturquoise	4.068434124	1.535088107	2.533346017	-0.99825791	10.42022882	1.817208752	8.603020068	-6.785811316
ILMN_222762	ILMN_222762	EXOSC8	NM_027148.2	NM_027148.2	ILMN_2754369	0	0	3	54532734	blue	brown	1.777241225	1.522481166	0.254760059	1.267721107	8.052165588	6.041929752	2.010235836	4.031693915
ILMN_217608	ILMN_318617	LOC100047749	XM_001478817.1	XM_001478817.1	ILMN_1255207	0	0	7	88479226	blue	black	2.336248409	1.499996614	0.836251795	0.66374482	0.515677879	0.105464128	0.410213751	-0.304749623
ILMN_219165	ILMN_219165	SUGT1	NM_026474.5	NM_026474.5	ILMN_1229259	0	0	14	80028693	blue	grey	2.116304999	1.487437074	0.628867925	0.858569149	0.079218159	0.020582441	0.058635718	-0.038053276
ILMN_222987	ILMN_222987	BC018242	NM_144935.1	NM_144935.1	ILMN_2850073	0	0	9	21753127	blue	brown	4.163948897	1.449927044	2.714021853	-1.264094809	3.028252068	0.998040885	2.030211183	-1.032170298
ILMN_210623	ILMN_210623	4933424B01RIK	NM_138757.2	NM_138757.2	ILMN_2694356	0	0	6	146500904	blue	black	1.817303084	1.446250114	0.37105297	1.075197143	0.789722161	0.235951756	0.553770404	-0.317818648
ILMN_219483	ILMN_219483	THSD7B	NM_172485.2	NM_172485.2	ILMN_2709428	0	0	1	132115758	blue	blue	2.949587685	1.438053125	1.511534561	-0.073481436	1.325981934	1.004812527	0.321169407	0.683643119
ILMN_191861	ILMN_240802	LOC677317	XM_001004685.1	XM_001004685.1	ILMN_2774690	0	0			blue	brown	1.594542205	1.437414802	0.157127403	1.280287399	1.011211016	0.662110705	0.349100311	0.313010394
ILMN_217045	ILMN_217045	PWP1	NM_133993.2	NM_133993.2	ILMN_2678502	0	0	10	85351671	blue	grey	1.583966337	1.411935321	0.172031016	1.239904305	0.007372954	0.003094528	0.004278426	-0.001183898
ILMN_211648	ILMN_211648	ERLIN2	NM_153592.1	NM_153592.1	ILMN_2816315	0	0	8	28149676	blue	darkturquoise	1.950537746	1.394819474	0.555718272	0.839101202	0.475695972	0.137717986	0.337977986	-0.20026
ILMN_190626	ILMN_261317	PPP1R14C	NM_133485.2	NM_133485.2	ILMN_2632509	6.21E-06	9.04E-06	10	6922970	blue	grey	2.114294479	1.394630034	0.719664445	0.674965589	0.024315176	0.004793226	0.01952195	-0.014728724
ILMN_212887	ILMN_257064	FDX1L	NM_001039824.2	NM_001039824.2	ILMN_2631342	0	0	9	20871979	blue	grey	1.801049751	1.382872134	0.418177616	0.964694518	0.059573529	0.011927433	0.047646096	-0.035718662
ILMN_212781	ILMN_309878	LOC100042777	XM_001478939.1	XM_001478939.1	ILMN_1217879	0	0	8	35174071	blue	brown	2.249816889	1.37875262	0.87106427	0.50768835	6.493451143	5.863169653	0.630281489	5.232888164
ILMN_191639	ILMN_191639	IKZF5	NM_175115.4	NM_175115.4	ILMN_2963412	0	0	7	138532399	blue	brown	1.727481982	1.373524702	0.353957281	1.019567421	3.84942908	3.342170222	0.507258858	2.834911364
ILMN_214649	ILMN_214649	HMG20A	NM_025812.2	NM_025812.2	ILMN_2650327	0	0	9	56344213	blue	royalblue	3.048412802	1.349752128	1.698660674	-0.348908546	7.638674213	1.149446399	6.489227814	-5.339781415
ILMN_193322	ILMN_236895	LSM12	NM_172947.3	NM_172947.3	ILMN_1227773	4.69E-09	4.47E-08	11	102025005	blue	brown	1.61040766	1.341809105	0.268598555	1.07321055	0.240474623	0.117201688	0.123272934	-0.006071246
ILMN_215207	ILMN_215207	OSBPL11	NM_176840.2	NM_176840.2	ILMN_1224333	0	0	16	33243195	blue	brown	1.851783468	1.33018937	0.521594099	0.808595271	0.407748806	0.18956716	0.218181646	-0.028614485
ILMN_216937	ILMN_216937	TMEM175	NM_028223.2	NM_028223.2	ILMN_2677197	0	0	5	109076037	blue	grey	1.622979483	1.323358872	0.299620612	1.02373826	0.075078001	0.007246427	0.067831573	-0.060585146
ILMN_190189	ILMN_190189	TPD52L2	NM_025482.2	NM_025482.2	ILMN_1250767	0	0	2	181251359	blue	brown	1.572290064	1.313961425	0.258328639	1.055632787	7.727530555	6.152394153	1.575136402	4.577257751
ILMN_218710	ILMN_218710	GDAP1	NM_010267.2	NM_010267.2	ILMN_2900962	0	0	1	17154193	blue	brown	2.031688103	1.305864789	0.725823313	0.580041476	3.066699298	2.073331206	0.993368092	1.079963114
ILMN_212792	ILMN_212792	2610002M06RIK	NM_025921.2	NM_025921.2	ILMN_2630362	0	0	20	104983117	blue	darkturquoise	1.858098685	1.297072458	0.561026227	0.73604623	1.334119919	0.645460287	0.688659632	-0.043199346
ILMN_214431	ILMN_214431	COQ4	NM_178693.4	NM_178693.4	ILMN_2647972	0	0	2	29652616	blue	red	1.599087025	1.276204085	0.32288294	0.953321145	0.141760161	0.105162376	0.036597784	0.068564592
ILMN_217760	ILMN_217760	SLC15A4	NM_133895.1	NM_133895.1	ILMN_2687204	0	0	5	128076559	blue	darkturquoise	2.114746736	1.262410172	0.852336563	0.410073609	2.676852198	1.137698143	1.539154055	-0.401455912
ILMN_196442	ILMN_240245	4833424O15RIK	NM_029425.1	NM_029425.1	ILMN_2679157	0	0	3	117392213	blue	brown	1.560585797	1.257698007	0.30288779	0.954810217	2.599657678	0.81492139	1.784736288	-0.969814898
ILMN_195761	ILMN_259112	IRAK1	NM_008363.2	NM_008363.2	ILMN_2615766	0	0	20	71265278	blue	darkturquoise	1.861690353	1.25478464	0.606905713	0.647878927	0.033314362	0.011192395	0.022121967	-0.010929573
ILMN_216498	ILMN_216498	IL16	NM_010551.3	NM_010551.3	ILMN_2671738	0	0	7	90791621	blue	grey	1.916872129	1.253951482	0.662920647	0.591030835	0.241425954	0.165716195	0.075709759	0.090006436
ILMN_209291	ILMN_209291	NICN1	NM_025449.3	NM_025449.3	ILMN_2594394	0	0	9	108198232	blue	black	1.781578084	1.252784119	0.528793965	0.723990154	1.383788773	0.378693483	1.00509529	-0.626401807
ILMN_223789	ILMN_245402	TCFCP2	NM_033476.2	NM_033476.2	ILMN_2769178	0	0	15	100333510	blue	brown	1.680859061	1.243397711	0.43746135	0.805936361	0.819534462	0.738143456	0.081391006	0.65675245
ILMN_196248	ILMN_260216	TCOF1	NM_011552.2	NM_011552.2	ILMN_2608933	0	0	18	60975658	blue	red	1.467900617	1.236825909	0.231074708	1.005751201	4.624540256	3.106999861	1.517540395	1.589459465
ILMN_215531	ILMN_215531	PRDX1	NM_011034.2	NM_011034.2	ILMN_2989706	0	0	4	116197692	blue	brown	1.669186213	1.233856293	0.43532992	0.798526373	0.172577984	0.098862107	0.073715877	0.02514623
ILMN_245251	ILMN_245251	FCF1	NM_028632.1	NM_028632.1	ILMN_2906718	0	0	12	86323204	blue	brown	1.955376187	1.232963526	0.722412662	0.510550864	7.786469248	4.804448918	2.98202033	1.822428589
ILMN_210832	ILMN_210832	TMEM144	NM_027495.2	NM_027495.2	ILMN_2789346	0	9.56E-07	3	79899269	blue	darkturquoise	1.361637266	1.232772167	0.128865099	1.103907068	0.114282746	0.037380567	0.076902179	-0.039521612
ILMN_214515	ILMN_222348	SKIV2L	NM_021337.2	NM_021337.2	ILMN_1215606	0	1.33E-09	17	34981355	blue	brown	1.578660532	1.229410893	0.34924964	0.880161253	2.055731287	0.737345724	1.318385563	-0.58103984
ILMN_221665	ILMN_221665	ARL2BP	NM_024191.1	NM_024191.1	ILMN_2745037	0	0	8	97197505	blue	red	2.666330699	1.228920054	1.437410645	-0.208490591	9.25945956	5.888316822	3.371142738	2.517174083
ILMN_219270	ILMN_219270	NXF1	NM_016813.2	NM_016813.2	ILMN_1254333	0	0	19	8845104	blue	darkgrey	1.458731797	1.219604085	0.239127712	0.980476373	0.53326179	0.037989015	0.495272776	-0.457283761
ILMN_217556	ILMN_217556	2610044O15RIK	NM_153780.1	NM_153780.1	ILMN_1260441	0	0	17	95119097	blue	black	1.89810164	1.20994184	0.6881598	0.521782039	0.583853144	0.125009194	0.45884395	-0.333834756
ILMN_216147	ILMN_216147	TBRG1	NM_025289.2	NM_025289.2	ILMN_1244753	0	0	9	37456853	blue	grey	1.366434708	1.191510666	0.174924043	1.016586623	0.07104461	0.04734952	0.023695089	0.023654431
ILMN_213995	ILMN_310507	LOC546015	XR_034790.1	XR_034790.1	ILMN_1214918	0	0	7	148363740	blue	brown	1.614586405	1.182018903	0.432567502	0.749451401	0.990748106	0.76454444	0.226203666	0.538340774
ILMN_225618	ILMN_225618	PGM2	NM_028132.2	NM_028132.2	ILMN_2788673	3.68E-06	4.92E-06	4	99659843	blue	brown	1.584723511	1.172303005	0.412420506	0.7598825	7.783415518	3.44703598	4.336379537	-0.889343557
ILMN_244456	ILMN_244456	KPNA2	NM_010655.3	NM_010655.3	ILMN_2878355	0	0	11	106853402	blue	red	1.648608634	1.171683497	0.476925137	0.69475836	0.310592161	0.136023837	0.174568325	-0.038544488
ILMN_214388	ILMN_214388	PRKD1	NM_008858.3	NM_008858.3	ILMN_2647484	0	0	12	51442889	blue	brown	1.711095833	1.165040292	0.546055541	0.618984752	0.459703003	0.097581248	0.362121755	-0.264540507
ILMN_218406	ILMN_218406	BC008163	NM_145553.1	NM_145553.1	ILMN_1242176	3.99E-12	7.05E-11	4	132456646	blue	darkturquoise	1.567360101	1.150248699	0.417111402	0.733137297	0.144019127	0.049445367	0.09457376	-0.045128393
ILMN_220209	ILMN_220209	2610101N10RIK	NM_026476.1	NM_026476.1	ILMN_1252490	0	0	9	95361420	blue	brown	1.433697203	1.147115824	0.286581379	0.860534445	2.231770823	1.455621163	0.77614966	0.679471504
ILMN_222156	ILMN_222156	TLK1	NM_172664.2	NM_172664.2	ILMN_2745450	0	0	2	70550619	blue	brown	4.064882988	1.137495928	2.927387061	-1.789891133	0.061746582	0.024292934	0.037453648	-0.013160715
ILMN_210570	ILMN_210570	RBX1	NM_019712.3	NM_019712.3	ILMN_2606947	0	0	15	81305632	blue	brown	2.17695752	1.134439723	1.042517798	0.091921925	3.373896229	2.764161253	0.609734977	2.154426276
ILMN_224054	ILMN_224430	MMP17	NM_011846.4	NM_011846.4	ILMN_2773800	0	0	5	130114013	blue	grey	1.699441194	1.127489364	0.57195183	0.555537534	1.44035072	0.540691074	0.899659646	-0.358968572
ILMN_218246	ILMN_221105	ST8SIA5	NM_153124.1	NM_153124.1	ILMN_1216035	0	0	18	77493863	blue	blue	1.423841569	1.126957137	0.296884432	0.830072705	18.74070089	17.96676089	0.773939997	17.19282089
ILMN_218739	ILMN_218739	1190017O12RIK	NM_138743.2	NM_138743.2	ILMN_2795854	0	0	16	92311079	blue	darkturquoise	2.146803702	1.125481573	1.021322129	0.104159445	0.567531669	0.168397115	0.399134553	-0.230737438
ILMN_212843	ILMN_212843	NT5C2	NM_029810.3	NM_029810.3	ILMN_2630939	0	0	19	47025342	blue	darkgrey	3.744413676	1.120614134	2.623799542	-1.503185408	6.905809073	2.720212877	4.185596196	-1.465383319
ILMN_193390	ILMN_257297	STAG2	NM_001077712.1	NM_001077712.1	ILMN_1232962	0	0	20	39629151	blue	darkturquoise	1.710537905	1.10660692	0.603930985	0.502675935	0.319283772	0.157934912	0.161348859	-0.003413947
ILMN_226990	ILMN_226990	ZDHHC16	NM_023740.1	NM_023740.1	ILMN_2964608	0	0	19	42018130	blue	darkturquoise	1.273226657	1.101380845	0.171845812	0.929535033	0.403682918	0.207048141	0.196634777	0.010413364
ILMN_217119	ILMN_217119	TMEM208	NM_025486.1	NM_025486.1	ILMN_2853508	0	0	8	107852815	blue	red	4.8854751	1.087201821	3.798273279	-2.711071458	0.383340721	0.157093626	0.226247095	-0.069153468
ILMN_219345	ILMN_219345	ARNTL	NM_007489.3	NM_007489.3	ILMN_2707510	0	0	7	120457242	blue	black	1.489930596	1.086087538	0.403843058	0.68224448	1.69501921	0.44973197	1.24528724	-0.79555527
ILMN_219527	ILMN_219527	ARHGAP1	NM_146124.2	NM_146124.2	ILMN_2786164	0	6.89E-06	2	91472933	blue	brown	2.328030909	1.083281353	1.244749556	-0.161468203	1.427260875	0.916248406	0.511012469	0.405235938
ILMN_247676	ILMN_247676	FHOD1	NM_177699.2	NM_177699.2	ILMN_2980177	0	0	8	108218518	blue	pink	1.62002661	1.083022174	0.537004436	0.546017738	0.555532572	0.26808714	0.287445432	-0.019358291
ILMN_223121	ILMN_326867	LOC100046254	XM_001475816.1	XM_001475816.1	ILMN_1231567	8.96E-12	1.81E-20	12	29366416	blue	grey	1.344040737	1.067754498	0.27628624	0.791468258	0.342010288	0.307740092	0.034270196	0.273469896
ILMN_229221	ILMN_229221	APEX1	NM_009687.1	NM_009687.1	ILMN_2918114	0	0	14	51546012	blue	red	1.912877413	1.06474269	0.848134722	0.216607968	1.092362216	0.565192123	0.527170093	0.03802203
ILMN_192498	ILMN_225443	TMTC4	NM_028651.2	NM_028651.2	ILMN_1216099	0	0	14	123318394	blue	grey	1.468181888	1.056703915	0.411477973	0.645225942	0.208938411	0.140086254	0.068852157	0.071234096
ILMN_215014	ILMN_215014	KIFAP3	NM_010629.2	NM_010629.2	ILMN_1222022	0	0	1	165818349	blue	red	2.970708477	1.05167829	1.919030187	-0.867351898	0.955551843	0.049358543	0.9061933	-0.856834757
ILMN_215155	ILMN_215155	DUS1L	NM_026824.4	NM_026824.4	ILMN_1235751	0	0	11	120650620	blue	brown	2.605287721	1.043396489	1.561891232	-0.518494742	2.845685103	0.592157841	2.253527262	-1.661369421
ILMN_221582	ILMN_233155	CCDC88B	NM_001081291.1	NM_001081291.1	ILMN_2737463	0	0	19	6919119	blue	grey	1.159480529	1.038436508	0.121044021	0.917392487	0.052355637	0.039667824	0.012687813	0.02698001
ILMN_221665	ILMN_221665	ARL2BP	NM_024191.1	NM_024191.1	ILMN_2745036	0	0	8	97197502	blue	red	1.8904502	1.037470562	0.852979638	0.184490924	10.65498133	6.731578799	3.923402529	2.80817627
ILMN_209309	ILMN_209309	CUGBP2	NM_010160.2	NM_010160.2	ILMN_1252673	0	0	2	6463016	blue	brown	1.235862528	1.035898529	0.199963999	0.83593453	1.261754401	0.770686144	0.491068258	0.279617886
ILMN_223118	ILMN_223118	SHARPIN	NM_025340.1	NM_025340.1	ILMN_1254001	0	0	15	76177491	blue	brown	1.301296832	1.018726994	0.282569838	0.736157156	3.583215568	2.787754208	0.79546136	1.992292848
ILMN_211028	ILMN_211028	FBXL5	NM_178729.3	NM_178729.3	ILMN_1238032	0	0	5	44149499	blue	white	1.322759843	1.008662401	0.314097442	0.694564959	1.460402566	0.06409964	1.396302925	-1.332203285
ILMN_246116	ILMN_246116	GLE1	NM_028923.2	NM_028923.2	ILMN_3005546	0	0	2	29814076	blue	black	1.469147422	1.005641357	0.463506065	0.542135293	1.053145303	0.183268508	0.869876795	-0.686608286
ILMN_211176	ILMN_239197	BRD8	NM_030147.2	NM_030147.2	ILMN_1216763	0	0	18	34759575	blue	grey	1.382632958	1.003649274	0.378983684	0.624665589	0.020925996	0.008450554	0.012475443	-0.004024889
ILMN_216969	ILMN_216969	MCFD2	NM_176808.4	NM_176808.4	ILMN_2677560	0	0	17	87653783	blue	grey	17.25897677	1.000274805	16.25870196	-15.25842716	7.56634722	5.683205859	1.883141361	3.800064498
ILMN_219478	ILMN_219478	FBXO45	NM_173439.2	NM_173439.2	ILMN_2709371	0	0	16	32233072	blue	grey	1.443380226	0.998064324	0.445315902	0.552748423	0.125776945	0.061155527	0.064621418	-0.003465892
ILMN_184371	ILMN_235437	EPN2	NM_010148.2	NM_010148.2	ILMN_1239027	0	1.17E-09	11	61332461	blue	brown	1.383860565	0.994866421	0.388994144	0.605872278	0.278758263	0.081654253	0.19710401	-0.115449757
ILMN_199371	ILMN_199371	MTRF1	NM_145960.3	NM_145960.3	ILMN_1230693	0	0	14	79823264	blue	darkturquoise	1.14324939	0.994371899	0.148877491	0.845494408	0.16264524	0.051621799	0.111023441	-0.059401643
ILMN_215433	ILMN_215433	CXCL14	scl43911.4.1_38	NM_019568.1	ILMN_2659426	0	0	13	56393829	blue	brown	1.673138879	0.989097912	0.684040967	0.305056945	2.430141541	1.529542398	0.900599142	0.628943256
ILMN_215096	ILMN_215096	PREP	NM_011156.2	NM_011156.2	ILMN_2973020	0	0	10	44878640	blue	black	1.720347679	0.979126163	0.741221516	0.237904647	3.811736252	1.38261045	2.429125802	-1.046515352
ILMN_185148	ILMN_236184	NELL1	NM_001037906.2	NM_001037906.2	ILMN_2763588	1.47E-06	0	7	57816157	blue	grey	1.187621654	0.977919273	0.209702382	0.768216891	0.030011832	0.02391708	0.006094751	0.017822329
ILMN_194116	ILMN_248163	PSMD9	NM_026000.2	NM_026000.2	ILMN_2593662	0	0	5	123698614	blue	darkturquoise	1.127575894	0.977306406	0.150269488	0.827036917	2.235333481	1.205966629	1.029366852	0.176599777
ILMN_191497	ILMN_191497	ZFP189	NM_145547.1	NM_145547.1	ILMN_2479585	0	0	4	49543881	blue	grey	1.139635748	0.971271571	0.168364177	0.802907394	0.014159386	0.005123634	0.009035752	-0.003912117
ILMN_185786	ILMN_255983	GDA	NM_010266.2	NM_010266.2	ILMN_2746947	0	0	19	21468085	blue	brown	1.330864384	0.969751048	0.361113336	0.608637712	0.244517457	0.074776838	0.169740619	-0.09496378
ILMN_209502	ILMN_209502	COPG	scl29780.26_164	NM_017477.1	ILMN_2596412	0	0	6	87863179	blue	darkgrey	3.242749199	0.965993913	2.276755287	-1.310761374	0.590723254	0.337014323	0.253708931	0.083305392
ILMN_219089	ILMN_219089	CUL4A	NM_146207.1	NM_146207.1	ILMN_2956895	0	0	8	13147461	blue	red	1.254695333	0.95696969	0.297725643	0.659244047	2.096625992	1.042658583	1.053967409	-0.011308826
ILMN_221452	ILMN_221452	RNF20	NM_182999.1	NM_182999.1	ILMN_1252308	5.76E-12	2.40E-12	4	49669555	blue	darkturquoise	1.331430043	0.951469039	0.379961004	0.571508035	0.106459285	0.044147932	0.062311353	-0.018163421
ILMN_209197	ILMN_209197	DOC2B	NM_007873.2	NM_007873.2	ILMN_2736478	0	0	11	75582661	blue	blue	1.201086065	0.938240944	0.262845121	0.675395823	3.134211427	1.813344413	1.320867013	0.4924774
ILMN_223198	ILMN_223198	CTRB1	NM_025583.1	NM_025583.1	ILMN_2919377	0	0	8	114211100	blue	grey	14.84530209	0.931132643	13.91416945	-12.9830368	0.207494937	0.159087786	0.048407151	0.110680635
ILMN_185820	ILMN_185820	ZC3H7A	NM_145931.1	NM_145931.1	ILMN_2920708	0	0	16	11137038	blue	darkturquoise	2.550485892	0.928633015	1.621852877	-0.693219861	3.45725486	1.487141106	1.970113753	-0.482972647
ILMN_234920	ILMN_234920	P2RY12	NM_027571.2	NM_027571.2	ILMN_2840082	0	0	3	59020419	blue	brown	1.284719183	0.927960131	0.356759052	0.571201079	0.933821137	0.780324131	0.153497006	0.626827125
ILMN_222420	ILMN_222420	FAM168B	NM_174997.1	NM_174997.1	ILMN_2749354	0	0	1	34870484	blue	darkgrey	2.905833045	0.916803041	1.989030003	-1.072226962	2.549019973	1.68237577	0.866644203	0.815731567
ILMN_222322	ILMN_222322	PCDHGB8	NM_033580.1	NM_033580.1	ILMN_2748021	0	0	18	37923885	blue	grey	12.56823329	0.913048208	11.65518508	-10.74213687	3.175450545	2.308843913	0.866606632	1.442237281
ILMN_209033	ILMN_226968	PSTK	NM_001039534.1	NM_001039534.1	ILMN_2591908	0	0	7	138527448	blue	grey	1.500057462	0.912998478	0.587058984	0.325939493	0.189879585	0.083599474	0.106280111	-0.022680637
ILMN_222912	ILMN_222912	CBR2	NM_007621.1	NM_007621.1	ILMN_2756665	0	0	11	120590867	blue	grey	5.917211573	0.910211038	5.007000535	-4.096789497	0.382446756	0.287242332	0.095204424	0.192037908
ILMN_186513	ILMN_186513	WDR22	scl42293.9_384		ILMN_1246452	0	0	12	81436912	blue	blue	1.581332167	0.909879191	0.671452976	0.238426215	0.337060638	0.177076925	0.159983713	0.017093212
ILMN_188233	ILMN_246906	TPD52	NM_001025263.1	NM_001025263.1	ILMN_1253145	0	0	3	8929734	blue	grey	1.400346052	0.909690095	0.490655957	0.419034138	0.012929072	0.007983699	0.004945373	0.003038326
ILMN_212378	ILMN_212378	MEST	NM_008590.1	NM_008590.1	ILMN_2846904	0	0	6	30698006	blue	brown	1.649895986	0.908146565	0.741749421	0.166397144	3.42275357	2.47307866	0.949674909	1.523403751
ILMN_211329	ILMN_211329	KCNK2	NM_010607.1	NM_010607.1	ILMN_1226055	0	0	1	191031832	blue	black	1.828506383	0.903211413	0.92529497	-0.022083557	3.742403357	1.527693957	2.214709399	-0.687015442
ILMN_210054	ILMN_210054	SLC35B3	NM_134060.2	NM_134060.2	ILMN_2948971	0	0	13	38939897	blue	brown	1.778047234	0.898198937	0.879848297	0.018350641	1.766909535	0.473306268	1.293603268	-0.820297
ILMN_213589	ILMN_225401	BC026590	NM_001081420.1	NM_001081420.1	ILMN_1257772	0	0	4	56822393	blue	red	2.1368667	0.896827069	1.240039631	-0.343212562	2.210375258	0.864032726	1.346342532	-0.482309805
ILMN_240761	ILMN_240761	GABRB3	NM_001038701.1	NM_001038701.1	ILMN_3120335	0	0	7	65083842	blue	darkgrey	2.756868683	0.889243434	1.867625249	-0.978381815	0.498945428	0.152943568	0.34600186	-0.193058291
ILMN_222640	ILMN_222640	1500003O22RIK	NM_025897.1	NM_025897.1	ILMN_2752665	0	0	7	112880769	blue	darkturquoise	1.258734834	0.887673444	0.371061389	0.516612055	0.065198061	0.019947657	0.045250403	-0.025302746
ILMN_227458	ILMN_227458	PSMB6	NM_008946.2	NM_008946.2	ILMN_2895862	5.51E-80	9.43E-98	11	70343427	blue	darkgrey	1.549297742	0.886620546	0.662677196	0.22394335	1.299469367	0.010681257	1.28878811	-1.278106852
ILMN_211999	ILMN_211999	SLC26A11	NM_178743.3	NM_178743.3	ILMN_2621606	0	0	11	119242045	blue	grey	11.7357346	0.882180257	10.85355434	-9.971374086	4.333154923	3.070496711	1.262658212	1.807838498
ILMN_260480	ILMN_260480	OLFR1162	NM_001011835.1	NM_001011835.1	ILMN_3162441	0	0	2	87889921	blue	grey	12.87543023	0.881693054	11.99373717	-11.11204412	7.736121228	5.410200015	2.325921213	3.084278802
ILMN_211682	ILMN_211682	EIF4A1	NM_144958.3	NM_144958.3	ILMN_2618481	1.44E-06	0	11	69480972	blue	grey	1.464191568	0.878306547	0.585885021	0.292421527	0.876106875	0.53039346	0.345713415	0.184680044
ILMN_217782	ILMN_217782	UQCC	NM_018888.2	NM_018888.2	ILMN_2687534	0	0	2	155683848	blue	grey	0.987708584	0.870254113	0.117454471	0.752799641	0.004746546	0.002618031	0.002128515	0.000489516
ILMN_186208	ILMN_186208	TRP53BP1	NM_013735.2	NM_013735.2	ILMN_1243753	0	0	2	121025385	blue	red	3.682329867	0.868396668	2.813933199	-1.945536531	2.700015114	1.266913115	1.433101999	-0.166188884
ILMN_193329	ILMN_193329	RAPGEF1	scl21113.26_436		ILMN_2590694	0	0	2	29535289	blue	brown	12.68303254	0.864911847	11.81812069	-10.95320884	1.223202633	0.140366002	1.082836631	-0.942470629
ILMN_261889	ILMN_261889	COQ2	NM_027978.1	NM_027978.1	ILMN_3009260	2.88E-16	2.08E-09	5	101083803	blue	brown	1.086796664	0.863077026	0.223719638	0.639357387	3.628806568	2.758131337	0.870675231	1.887456106
ILMN_218550	ILMN_218550	PHTF2	NM_172992.2	NM_172992.2	ILMN_1252206	0	0	5	20264788	blue	brown	0.988089785	0.858971358	0.129118427	0.72985293	7.191931462	5.451506756	1.740424706	3.711082049
ILMN_245127	ILMN_245127	2010107G12RIK	NM_001025573.1	NM_001025573.1	ILMN_2975295	0	0	6	34895483	blue	red	1.255717667	0.853562633	0.402155034	0.451407599	0.105440735	0.066143165	0.03929757	0.026845595
ILMN_217107	ILMN_231987	CKLF	NM_001037841.2	NM_001037841.2	ILMN_2729634	0	0	8	106781265	blue	darkturquoise	1.026154267	0.847983132	0.178171135	0.669811997	0.569647783	0.175439234	0.394208549	-0.218769316
ILMN_259766	ILMN_259766	YWHAQ	NM_011739.2	NM_011739.2	ILMN_2835686	0	0	12	21636974	blue	black	4.548242985	0.847710701	3.700532284	-2.852821582	9.171072222	1.417217385	7.753854838	-6.336637453
ILMN_212446	ILMN_261882	PMM2	NM_016881.2	NM_016881.2	ILMN_2626547	0	0	16	8645482	blue	white	1.73366303	0.846220365	0.887442665	-0.041222299	3.88885212	0.554230689	3.334621432	-2.780390743
ILMN_211700	ILMN_211700	EAPP	NM_025456.3	NM_025456.3	ILMN_1258998	0	0	12	55774570	blue	grey	2.207512575	0.844247306	1.363265269	-0.519017963	0.768722903	0.627011928	0.141710975	0.485300954
ILMN_219124	ILMN_219124	EIF3H	NM_080635.1	NM_080635.1	ILMN_1215703	0	0	15	51621559	blue	grey	1.19286129	0.837375598	0.355485692	0.481889906	0.02364001	0.002998766	0.020641244	-0.017642479
ILMN_216003	ILMN_315418	LOC100044692	XM_001472863.1	XM_001472863.1	ILMN_1247543	0	0	4	116309194	blue	brown	1.477274355	0.832985861	0.644288494	0.188697368	2.833931682	1.258831338	1.575100344	-0.316269007
ILMN_186126	ILMN_186126	WDR8	scl24642.9.961_29	NM_021499.1	ILMN_2432829	0	0	4	153530331	blue	grey	1.022899482	0.82447396	0.198425521	0.626048439	0.011807481	0.003165644	0.008641838	-0.005476194
ILMN_213311	ILMN_213311	3110057O12RIK	NM_026622.2	NM_026622.2	ILMN_1259606	0	0	3	40741870	blue	brown	0.925619257	0.808474524	0.117144733	0.691329791	2.253346755	1.620944	0.632402755	0.988541245
ILMN_210054	ILMN_210054	SLC35B3	NM_134060.2	NM_134060.2	ILMN_1221624	0	0	13	38939872	blue	brown	1.790227283	0.800760914	0.98946637	-0.188705456	1.069284375	0.362080733	0.707203641	-0.345122908
ILMN_219906	ILMN_219906	SDC3	NM_011520.3	NM_011520.3	ILMN_2715042	0	0	4	130382073	blue	darkgrey	1.226416963	0.799476096	0.426940868	0.372535228	0.345612783	0.087823633	0.257789151	-0.169965518
ILMN_215124	ILMN_215124	ZCCHC17	NM_153160.2	NM_153160.2	ILMN_2658153	0	1.88E-06	4	129993204	blue	black	0.983489303	0.798568457	0.184920846	0.61364761	2.190166448	0.956549605	1.233616844	-0.277067239
ILMN_193958	ILMN_193958	TRAF7	NM_153792.1	NM_153792.1	ILMN_1235785	0	3.20E-07	17	24645823	blue	brown	0.875181879	0.792365959	0.08281592	0.709550039	0.140799066	0.0572322	0.083566865	-0.026334665
ILMN_195929	ILMN_195929	ZDHHC12	scl19480.4_1	NM_025428.1	ILMN_2520032	0	0	2	29946510	blue	grey60	2.952039594	0.791366193	2.160673401	-1.369307208	1.236968313	0.253753857	0.983214456	-0.729460599
ILMN_215508	ILMN_215508	1110003E01RIK	NM_133697.3	NM_133697.3	ILMN_1225158	0	0	5	65841123	blue	brown	0.948958756	0.790570617	0.158388139	0.632182477	1.190114477	0.669806613	0.520307864	0.149498748
ILMN_208649	ILMN_208649	LRP1	NM_008512.2	NM_008512.2	ILMN_1237723	0	0	10	126975293	blue	brown	1.772109324	0.790134405	0.981974919	-0.191840513	1.044173128	0.214946745	0.829226383	-0.614279638
ILMN_210310	ILMN_210310	1810022C23RIK	NM_026947.4	NM_026947.4	ILMN_2604310	0	0	13	35038873	blue	grey	6.823626207	0.789884574	6.033741633	-5.243857059	0.856088148	0.66321765	0.192870498	0.470347151
ILMN_221040	ILMN_221040	OLFR250	NM_207552.1	NM_207552.1	ILMN_2730265	0	0			blue	grey	5.540675507	0.786509219	4.754166288	-3.967657069	11.16467591	7.800122466	3.364553445	4.435569022
ILMN_209696	ILMN_209696	LIN7B	NM_011698.1	NM_011698.1	ILMN_2598318	0	0	7	52623271	blue	brown	1.197734306	0.779802326	0.41793198	0.361870345	1.17659227	0.265100599	0.911491671	-0.646391071
ILMN_217579	ILMN_217579	BTG3	NM_009770.2	NM_009770.2	ILMN_3117483	0	0	16	78365155	blue	pink	0.96114316	0.777127285	0.184015875	0.59311141	0.16565125	0.010613279	0.155037971	-0.144424693
ILMN_213894	ILMN_213894	EGR4	NM_020596.2	NM_020596.2	ILMN_1215713	0	0	6	85461237	blue	brown	0.911804507	0.775827446	0.13597706	0.639850386	0.523647163	0.190117965	0.333529198	-0.143411233
ILMN_209009	ILMN_209009	E330017A01RIK	NM_175011.1	NM_175011.1	ILMN_2913664	0	0	16	58577930	blue	grey	1.008722768	0.774641185	0.234081583	0.540559603	0.031471276	0.013105825	0.018365451	-0.005259626
ILMN_212180	ILMN_212180	APPBP1	NM_144931.1	NM_144931.1	ILMN_2955356	0	0	8	107402337	blue	red	2.49988388	0.774124442	1.725759437	-0.951634995	1.448212472	0.914372194	0.533840278	0.380531916
ILMN_214214	ILMN_214214	DRG1	NM_007879.1	NM_007879.1	ILMN_1252761	0	0	11	3162531	blue	white	2.51567443	0.773992832	1.741681597	-0.967688765	3.705109123	0.568113533	3.13699559	-2.568882057
ILMN_221589	ILMN_221589	FTSJ3	NM_025310.2	NM_025310.2	ILMN_1247468	0	0	11	106110766	blue	brown	0.832821281	0.770127871	0.06269341	0.707434461	0.919534788	0.526964113	0.392570674	0.134393439
ILMN_216325	ILMN_216325	PHCA	NM_025408.2	NM_025408.2	ILMN_2669782	0	0	7	105365043	blue	brown	0.97219436	0.770011745	0.202182615	0.56782913	0.382187282	0.314110655	0.068076628	0.246034027
ILMN_217480	ILMN_217480	SUCLG1	NM_019879.1	NM_019879.1	ILMN_3002872	0	0	6	73206303	blue	brown	1.244260425	0.765594155	0.478666269	0.286927886	0.733227242	0.595487847	0.137739396	0.457748451
ILMN_188329	ILMN_259157	NKX1-2	NM_009123.2	NM_009123.2	ILMN_2659630	0	0	7	139788062	blue	black	12.15759272	0.765052104	11.39254062	-10.62748851	4.309599985	0.242807556	4.066792429	-3.823984872
ILMN_215615	ILMN_215615	GYG	NM_013755.2	NM_013755.2	ILMN_2661635	0	0	3	20037913	blue	red	1.093287874	0.764497361	0.328790513	0.435706849	1.976615072	1.296861429	0.679753643	0.617107786
ILMN_210463	ILMN_210463	TBPL1	NM_011603.4	NM_011603.4	ILMN_2605872	0	0	10	22424415	blue	brown	0.940510447	0.762096513	0.178413934	0.583682579	0.137017809	0.08714641	0.049871399	0.037275011
ILMN_191465	ILMN_191465	U2AF2	NM_133671.1	NM_133671.1	ILMN_2496310	0	0	7	5031287	blue	brown	0.878970605	0.757749133	0.121221472	0.636527661	1.83661813	0.665901675	1.170716455	-0.50481478
ILMN_212813	ILMN_212813	ABI3BP	NM_178790.3	NM_178790.3	ILMN_2630626	0	0	16	56588073	blue	grey	1.222221905	0.756470577	0.465751328	0.290719249	0.021165855	0.005006505	0.01615935	-0.011152845
ILMN_212583	ILMN_212583	WDR45L	NM_025793.2	NM_025793.2	ILMN_2761879	0	0	11	121199923	blue	darkgrey	2.90779039	0.756337853	2.151452537	-1.395114684	0.394916273	0.200376496	0.194539777	0.005836719
ILMN_221173	ILMN_221173	TMEM48	NM_028355.3	NM_028355.3	ILMN_1231705	0	1.23E-09	4	107086862	blue	brown	0.923403828	0.751419335	0.171984493	0.579434842	0.706501564	0.334314533	0.372187031	-0.037872498
ILMN_211732	ILMN_211732	9130005N14RIK	NM_026667.2	NM_026667.2	ILMN_1217235	0	0	5	65433030	blue	brown	0.825103111	0.75074614	0.074356971	0.676389168	0.451622383	0.254771792	0.196850591	0.057921202
ILMN_187140	ILMN_187140	CLSTN1	scl24688.19_192		ILMN_2441501	0	0	4	149022576	blue	red	1.195673699	0.748568417	0.447105282	0.301463135	1.440375771	0.885542047	0.554833724	0.330708323
ILMN_210624	ILMN_230242	SDCCAG1	NM_025441.2	NM_025441.2	ILMN_2607522	0	0	12	70413259	blue	darkturquoise	1.07842335	0.748432057	0.329991293	0.418440765	1.202620201	0.825493029	0.377127172	0.448365857
ILMN_217300	ILMN_248835	CTSA	NM_001038492.1	NM_001038492.1	ILMN_2681631	0	0	2	164666039	blue	red	1.45282949	0.74835489	0.7044746	0.043880289	0.377588069	0.100175608	0.277412461	-0.177236853
ILMN_212018	ILMN_212018	AMHR2	NM_144547.1	NM_144547.1	ILMN_2621799	0	0	15	102277143	blue	grey	1.534199487	0.748170609	0.786028878	-0.037858269	0.032085484	0.027593297	0.004492187	0.023101109
ILMN_256814	ILMN_256814	OLFR708	NM_001011542.1	NM_001011542.1	ILMN_2804185	0	0	7	114052680	blue	grey	10.55598278	0.74800172	9.807981061	-9.05997934	5.141552656	3.826134829	1.315417827	2.510717002
ILMN_210939	ILMN_249411	LOC674706	XM_976559.2	XM_976559.2	ILMN_2610798	0	0	2	154516987	blue	red	1.487766896	0.746484132	0.741282764	0.005201368	0.962135482	0.269869598	0.692265884	-0.422396286
ILMN_220951	ILMN_220951	OLFR266	NM_146489.1	NM_146489.1	ILMN_2924309	0	0	3	106624664	blue	grey	11.11450438	0.744153949	10.37035043	-9.626196484	2.68078137	2.115063424	0.565717946	1.549345477
ILMN_209344	ILMN_209344	CMA1	NM_010780.1	NM_010780.1	ILMN_2997068	0	0	14	54896236	blue	grey	14.42869497	0.740848868	13.6878461	-12.94699723	1.950135059	1.460693694	0.489441365	0.971252329
ILMN_216724	ILMN_216724	OLR1	NM_138648.2	NM_138648.2	ILMN_2745565	0	0	6	129436538	blue	grey	9.190502329	0.740631497	8.449870832	-7.709239336	3.975374584	3.046104671	0.929269912	2.116834759
ILMN_212748	ILMN_212748	NAMPT	NM_021524.1	NM_021524.1	ILMN_1232209	0	0	12	33524059	blue	grey	1.670210912	0.738390056	0.931820856	-0.1934308	0.159779059	0.127877966	0.031901093	0.095976873
ILMN_210102	ILMN_210102	GAPVD1	NM_025709.2	NM_025709.2	ILMN_1240103	0	0	2	34610538	blue	grey	1.63224172	0.734989784	0.897251936	-0.162262152	0.656356245	0.522713346	0.133642899	0.389070447
ILMN_220874	ILMN_220874	CAML	NM_007596.2	NM_007596.2	ILMN_2728034	0	0	13	55733179	blue	red	1.921212193	0.729945187	1.191267005	-0.461321818	1.281285736	1.144641449	0.136644287	1.007997162
ILMN_257350	ILMN_257350	WDR93	NM_001037927.1	NM_001037927.1	ILMN_3160146	0	0	7	86930685	blue	grey	1.741383545	0.728997666	1.012385879	-0.283388213	1.544357998	1.227868486	0.316489512	0.911378974
ILMN_221079	ILMN_247005	GPS2	NM_019726.3	NM_019726.3	ILMN_2730784	3.82E-40	2.26E-37	11	69728828	blue	grey	1.23420364	0.72734223	0.50686141	0.220480821	1.197663169	0.487477968	0.7101852	-0.222707232
ILMN_220463	ILMN_220463	LHX2	NM_010710.3	NM_010710.3	ILMN_2722383	0	0	2	38224609	blue	red	1.707446235	0.723324525	0.98412171	-0.260797185	0.334702364	0.279663022	0.055039342	0.22462368
ILMN_232863	ILMN_232863	SPATC1	NM_028852.1	NM_028852.1	ILMN_2889938	0	0	15	76122762	blue	magenta	1.11583131	0.722040036	0.393791274	0.328248762	0.051686943	0.02482085	0.026866093	-0.002045243
ILMN_215708	ILMN_215708	4732418C07RIK	NM_172698.2	NM_172698.2	ILMN_2828512	0	0	4	115449541	blue	darkturquoise	1.600448311	0.719919513	0.880528797	-0.160609284	0.658741232	0.289965062	0.36877617	-0.078811107
ILMN_214183	ILMN_214183	STX7	NM_016797.4	NM_016797.4	ILMN_2645255	0	0	10	31628	blue	blue	1.50190157	0.719595126	0.782306444	-0.062711318	1.324996805	0.624893835	0.700102969	-0.075209134
ILMN_223864	ILMN_223864	GNL2	scl24979.20.1_9		ILMN_2770686	0	2.49E-06	4	124732440	blue	brown	0.962818316	0.717703513	0.245114803	0.47258871	0.290250929	0.097563945	0.192686984	-0.095123039
ILMN_223598	ILMN_223598	1500010J02RIK	NM_026889.2	NM_026889.2	ILMN_2766279	0	0	11	68849897	blue	darkgrey	2.602317885	0.712652437	1.889665448	-1.177013011	0.151342681	0.053124907	0.098217774	-0.045092867
ILMN_215165	ILMN_215165	2400003C14RIK	NM_028018.1	NM_028018.1	ILMN_2976120	0	0	8	112195289	blue	brown	0.912729569	0.707863852	0.204865716	0.502998136	1.349698575	0.842946157	0.506752418	0.33619374
ILMN_253965	ILMN_253965	RHEB	NM_053075.2	NM_053075.2	ILMN_3079738	0	0	5	24313133	blue	grey	5.481447661	0.705995357	4.775452304	-4.069456947	4.872498842	3.569224752	1.30327409	2.265950662
ILMN_214933	ILMN_214933	CD63	scl012512.6_24	NM_007653.1	ILMN_2653617	0	0	10	128349248	blue	magenta	2.656508875	0.702685412	1.953823463	-1.251138052	0.479504667	0.406071458	0.073433209	0.332638249
ILMN_209341	ILMN_209341	EIF3I	NM_018799.1	NM_018799.1	ILMN_2789601	0	0	4	129272310	blue	brown	1.445923666	0.700643689	0.745279978	-0.044636289	1.760092748	1.231874277	0.528218471	0.703655806
ILMN_192699	ILMN_231446	SUPT4H1	NM_009296.1	NM_009296.1	ILMN_1247505	0	0	11	87556850	blue	brown	0.955053097	0.698646649	0.256406448	0.442240202	0.402517019	0.247767915	0.154749103	0.093018812
ILMN_214368	ILMN_214368	GTF3C5	NM_148928.1	NM_148928.1	ILMN_2786070	0	0	2	28421951	blue	cyan	1.100943065	0.69599751	0.404945555	0.291051954	0.162250232	0.024507588	0.137742644	-0.113235057
ILMN_185159	ILMN_220697	CNOT6L	NM_178854.3	NM_178854.3	ILMN_2642671	0	0	5	96506126	blue	red	1.177965052	0.695983328	0.481981724	0.214001604	0.308811145	0.171417733	0.137393412	0.034024322
ILMN_219136	ILMN_219136	6330409N04RIK	NM_025697.1	NM_025697.1	ILMN_2930850	0	0	14	60488640	blue	darkturquoise	1.255516393	0.694100002	0.561416391	0.13268361	0.262370911	0.063605843	0.198765068	-0.135159225
ILMN_214409	ILMN_214409	SLC25A14	NM_011398.1	NM_011398.1	ILMN_1216852	0	0	20	46013886	blue	brown	0.935362488	0.692487808	0.24287468	0.449613128	4.277184494	3.120090518	1.157093975	1.962996543
ILMN_223229	ILMN_223229	BOC	NM_172506.2	NM_172506.2	ILMN_1241005	0	0	16	44485600	blue	grey	0.967478963	0.691428717	0.276050246	0.415378472	0.01536104	0.008720685	0.006640355	0.00208033
ILMN_209342	ILMN_207467	PI4K2B	NM_028744.2	NM_028744.2	ILMN_2594897	0	0	5	53160374	blue	green	10.44696491	0.689197404	9.757767503	-9.0685701	9.510743688	2.307408237	7.203335451	-4.895927215
ILMN_260366	ILMN_260366	TAAR4	NM_001008499.1	NM_001008499.1	ILMN_3008486	0	0	10	23680829	blue	grey	1.100763813	0.685914165	0.414849647	0.271064518	0.016089322	0.008111676	0.007977646	0.000134029
ILMN_193548	ILMN_193548	1810009O10RIK	scl39874.1_89		ILMN_2742293	0	0	11	78564314	blue	grey	2.096691086	0.685897312	1.410793774	-0.724896462	0.276731765	0.104367798	0.172363967	-0.067996169
ILMN_190541	ILMN_190541	WDR4	NM_021322.1	NM_021322.1	ILMN_1212966	0	0	17	31633066	blue	grey	6.000066521	0.68105614	5.319010381	-4.637954242	2.18747655	1.676244374	0.511232176	1.165012198
ILMN_235154	ILMN_235154	PSG23	NM_020261.2	NM_020261.2	ILMN_2972829	0	0	7	17765147	blue	red	1.269233311	0.673920725	0.595312586	0.078608139	0.35786049	0.16470486	0.19315563	-0.028450771
ILMN_215743	ILMN_215743	AI597479	NM_133818.1	NM_133818.1	ILMN_2970241	0	0	1	43172276	blue	brown	0.813099135	0.673190481	0.139908653	0.533281828	0.133337087	0.089457549	0.043879538	0.045578011
ILMN_201318	ILMN_235175	BEST3	NM_001007583.1	NM_001007583.1	ILMN_2541872	0	0	10	116461838	blue	grey	10.66221328	0.672368187	9.989845096	-9.31747691	3.115537128	2.336815214	0.778721914	1.558093299
ILMN_211928	ILMN_211928	CLP1	NM_133840.2	NM_133840.2	ILMN_2620844	0	0	2	84563583	blue	darkturquoise	0.878541358	0.667943625	0.210597732	0.457345893	0.265009942	0.140818309	0.124191633	0.016626676
ILMN_220415	ILMN_220415	GJD2	NM_010290.2	NM_010290.2	ILMN_2721734	0	0	2	113835525	blue	brown	0.907800577	0.657194899	0.250605678	0.406589222	1.011451924	0.541658829	0.469793095	0.071865735
ILMN_257734	ILMN_257734	RNASE13	NM_001011687.1	NM_001011687.1	ILMN_2872207	0	0	14	52542162	blue	grey	4.466424555	0.65489706	3.811527495	-3.156630436	0.775138796	0.603641877	0.171496919	0.432144958
ILMN_222519	ILMN_222519	RPA1	NM_026653.1	NM_026653.1	ILMN_2750801	0	0	11	75113927	blue	grey	2.309782153	0.654089695	1.655692458	-1.001602762	0.480091606	0.186446785	0.29364482	-0.107198035
ILMN_233316	ILMN_233316	SIRPB1	NM_001002898.1	NM_001002898.1	ILMN_3154691	0	0	3	15426377	blue	green	11.76599838	0.653556061	11.11244232	-10.45888626	13.12319351	3.709962286	9.413231219	-5.703268933
ILMN_261592	ILMN_261592	EDG2	NM_010336.1	NM_010336.1	ILMN_2998976	0	0	4	58448271	blue	brown	1.067614129	0.652714255	0.414899874	0.23781438	1.559496574	0.609510606	0.949985968	-0.340475361
ILMN_249283	ILMN_249283	ANKRD7	NM_029202.1	NM_029202.1	ILMN_2838382	0	0	6	18816702	blue	grey	6.35901234	0.651633024	5.707379316	-5.055746292	2.697797406	2.12103816	0.576759246	1.544278913
ILMN_219595	ILMN_219595	TMEM38B	NM_028053.1	NM_028053.1	ILMN_2795791	0	0	4	53873110	blue	greenyellow	2.478453325	0.647712692	1.830740633	-1.183027941	0.32339966	0.061354774	0.262044886	-0.200690113
ILMN_214545	ILMN_214545	PLCD1	scl35231.15.1_81	NM_019676.1	ILMN_2649091	0	0			blue	grey	0.921259209	0.647329907	0.273929302	0.373400605	0.012207288	0.002835026	0.009372262	-0.006537235
ILMN_186942	ILMN_186942	SLC16A10	scl38033.8_150		ILMN_2439813	0	0	10	39756759	blue	greenyellow	1.168570736	0.646264107	0.522306629	0.123957478	4.751839072	0.06662695	4.685212122	-4.618585172
ILMN_199394	ILMN_199394	OLFR1272	NM_146980.1	NM_146980.1	ILMN_2767246	0	0	2	90121988	blue	grey	4.782897579	0.645662363	4.137235217	-3.491572854	1.629232161	1.287849626	0.341382535	0.946467091
ILMN_210214	ILMN_210214	HOXA1	NM_010449.3	NM_010449.3	ILMN_2703854	0	0	6	52107786	blue	grey	7.90854055	0.645619263	7.262921287	-6.617302023	4.05082943	2.962842738	1.087986692	1.874856046
ILMN_215219	ILMN_235418	LOC669251	XR_002451.1	XR_002451.1	ILMN_2689877	0	0	17	3310757	blue	green	11.84533534	0.643461637	11.2018737	-10.55841206	12.54388749	3.340448975	9.203438519	-5.862989544
ILMN_210547	ILMN_210547	INSIG1	NM_153526.2	NM_153526.2	ILMN_2895388	0	0	5	28408995	blue	brown	1.085027963	0.641560057	0.443467906	0.198092151	1.35756088	1.142689264	0.214871616	0.927817648
ILMN_213176	ILMN_213176	CTNNA1	NM_009818.1	NM_009818.1	ILMN_2780205	0	0	18	35414205	blue	blue	1.006087009	0.638902994	0.367184015	0.27171898	0.44990585	0.281297888	0.168607961	0.112689927
ILMN_245593	ILMN_245593	LIPN	NM_027340.1	NM_027340.1	ILMN_2944988	0	0	19	34159141	blue	grey	12.64318297	0.635022281	12.00816069	-11.37313841	3.644029339	2.569350598	1.074678741	1.494671857
ILMN_215957	ILMN_215957	ARHGEF7	NM_017402.3	NM_017402.3	ILMN_1213960	0	0	8	11831538	blue	grey	7.956835455	0.631406277	7.325429177	-6.6940229	0.557036565	0.474825952	0.082210614	0.392615338
ILMN_224860	ILMN_224860	WFDC15B	NM_138685.2	NM_138685.2	ILMN_3141801	0	0	2	164040869	blue	grey	9.874960729	0.63031706	9.244643669	-8.614326608	0.354496851	0.280183156	0.074313695	0.20586946
ILMN_213364	ILMN_213364	SFRS2	NM_011358.1	NM_011358.1	ILMN_2806029	0	0	11	116711379	blue	black	1.595962232	0.629394218	0.966568014	-0.337173797	1.019932162	0.273601879	0.746330283	-0.472728404
ILMN_218381	ILMN_218381	CHMP2A	NM_026885.1	NM_026885.1	ILMN_2801790	0	0	7	11932243	blue	brown	1.121005199	0.629194973	0.491810226	0.137384747	2.238743536	1.585753374	0.652990162	0.932763212
ILMN_197763	ILMN_237926	KCNK9	NM_001033876.1	NM_001033876.1	ILMN_1218268	0	0	15	72342608	blue	green	10.48904973	0.629094611	9.859955115	-9.230860504	11.81190309	3.007596621	8.804306465	-5.796709844
ILMN_220186	ILMN_220186	KCTD2	NM_183285.2	NM_183285.2	ILMN_1226528	0	0	11	115292503	blue	blue	0.871374679	0.628520828	0.242853851	0.385666977	0.510534378	0.23013911	0.280395268	-0.050256158
ILMN_189005	ILMN_225884	39879	NM_020575.2	NM_020575.2	ILMN_2676940	0	0	2	60072225	blue	darkturquoise	1.072068497	0.625917174	0.446151323	0.179765851	0.11559932	0.034928259	0.080671061	-0.045742802
ILMN_218782	ILMN_237955	JMJD1C	XM_975833.2	XM_975833.2	ILMN_1258815	0	0	10	66718471	blue	grey	1.300831977	0.620420697	0.680411279	-0.059990582	0.572400682	0.425435285	0.146965397	0.278469888
ILMN_217642	ILMN_217642	FUT9	NM_010243.3	NM_010243.3	ILMN_2685821	0	1.19E-09	4	25545223	blue	grey	0.905543983	0.618221274	0.287322709	0.330898565	0.033792571	0.008975909	0.024816661	-0.015840752
ILMN_212286	ILMN_212286	AP3D1	NM_007460.1	NM_007460.1	ILMN_2953301	0	0	10	80169986	blue	darkgrey	2.649604246	0.615659825	2.033944421	-1.418284595	13.23992224	4.843725118	8.396197126	-3.552472008
ILMN_213789	ILMN_213789	CDKN2A	NM_009877.2	NM_009877.2	ILMN_1221177	0	0	4	88940313	blue	grey	0.745060407	0.613850373	0.131210034	0.482640339	0.051343172	0.014931626	0.036411546	-0.02147992
ILMN_216753	ILMN_216753	IL10RB	NM_008349.4	NM_008349.4	ILMN_1250260	0	0	16	91425732	blue	brown	0.699956009	0.612480362	0.087475647	0.525004714	0.2735398	0.184089381	0.089450419	0.094638962
ILMN_213835	ILMN_213835	MFN2	NM_133201.2	NM_133201.2	ILMN_2641278	0	0	4	147247738	blue	red	1.726638318	0.609105275	1.117533042	-0.508427767	0.4407195	0.354232297	0.086487203	0.267745094
ILMN_184428	ILMN_259582	NUDT13	NM_026341.2	NM_026341.2	ILMN_1244214	0	0	14	21129878	blue	grey	2.687886932	0.604598567	2.083288365	-1.478689798	0.190973747	0.106565169	0.084408578	0.022156591
ILMN_219068	ILMN_219068	EEF1E1	NM_025380.2	NM_025380.2	ILMN_2703844	0	0	13	38738083	blue	black	2.91724485	0.603660727	2.313584123	-1.709923396	1.314986485	0.32162946	0.993357026	-0.671727566
ILMN_215586	ILMN_215586	PPM1A	NM_008910.2	NM_008910.2	ILMN_2732309	0	0	12	73895235	blue	grey	1.620407781	0.600624857	1.019782924	-0.419158066	0.087276736	0.033975956	0.05330078	-0.019324824
ILMN_223753	ILMN_223753	ATP13A1	NM_133224.1	NM_133224.1	ILMN_2942669	0	0	8	72331587	blue	red	1.411813859	0.595688444	0.816125415	-0.220436971	3.214317596	0.306730742	2.907586854	-2.600856113
ILMN_221301	ILMN_221301	CDGAP	NM_020260.2	NM_020260.2	ILMN_1235143	0	0	16	38603523	blue	grey	6.243882765	0.593983121	5.649899644	-5.055916523	0.457590003	0.352404098	0.105185905	0.247218194
ILMN_210384	ILMN_210384	MMP13	NM_008607.1	NM_008607.1	ILMN_2799267	0	0	9	7283021	blue	grey	2.043847283	0.593934504	1.449912779	-0.855978274	0.345594673	0.28537341	0.060221262	0.225152148
ILMN_216120	ILMN_216120	4921510H08RIK	NM_025724.2	NM_025724.2	ILMN_2667581	0	0	10	97157327	blue	grey	2.238968191	0.593262347	1.645705844	-1.052443497	0.106807655	0.081488501	0.025319154	0.056169346
ILMN_212912	ILMN_212912	DSG1B	NM_181682.1	NM_181682.1	ILMN_2751822	0	0	18	20568133	blue	grey	3.105433459	0.587387526	2.518045933	-1.930658406	0.111092836	0.08792379	0.023169046	0.064754743
ILMN_212901	ILMN_212901	ONECUT3	NM_139226.3	NM_139226.3	ILMN_2631469	0	0	10	79976688	blue	grey	3.974461319	0.582348203	3.392113116	-2.809764912	0.230303347	0.19175038	0.038552967	0.153197413
ILMN_196599	ILMN_196599	ARHGEF15	NM_177566.3	NM_177566.3	ILMN_3022252	4.46E-24	7.59E-08	11	68760574	blue	red	1.136081581	0.581811806	0.554269774	0.027542032	1.02759573	0.483636677	0.543959053	-0.060322376
ILMN_246573	ILMN_246573	IL20RB	NM_001037246.1	NM_001037246.1	ILMN_3155812	0	0	9	100366703	blue	grey	11.21590625	0.581074598	10.63483165	-10.05375705	3.860025221	2.892254362	0.967770859	1.924483503
ILMN_196309	ILMN_229425	PTPRB	NM_029928.1	NM_029928.1	ILMN_2591731	0	0	10	115820938	blue	royalblue	1.551477876	0.580381564	0.971096312	-0.390714748	13.12451575	1.10049498	12.02402077	-10.92352579
ILMN_196368	ILMN_196368	ABCA15	NM_177213.3	NM_177213.3	ILMN_2598660	0	0	7	127505000	blue	grey	1.742328116	0.577381532	1.164946584	-0.587565052	0.120571329	0.094093212	0.026478117	0.067615095
ILMN_258004	ILMN_258004	POLE3	NM_021498.2	NM_021498.2	ILMN_2840296	0	0	4	62184918	blue	red	2.077961759	0.575619897	1.502341862	-0.926721965	1.256957064	0.418486565	0.8384705	-0.419983935
ILMN_229280	ILMN_229280	OTTMUSG00000005523	NM_001045540.1	NM_001045540.1	ILMN_2847773	0	0	11	48718433	blue	darkturquoise	9.21713422	0.573043439	8.644090781	-8.071047342	1.663385944	0.053563484	1.609822461	-1.556258977
ILMN_209959	ILMN_209959	B230399E16RIK	NM_173770.4	NM_173770.4	ILMN_1230753	0	0	18	84909755	blue	brown	0.650135075	0.571170162	0.078964913	0.49220525	0.170394965	0.125504784	0.044890181	0.080614603
ILMN_212172	ILMN_212172	A030004J04RIK	NM_175424.3	NM_175424.3	ILMN_2623605	0	0	3	91926193	blue	grey	7.628249543	0.569013594	7.059235949	-6.490222354	9.636025387	7.165084473	2.470940914	4.694143559
ILMN_223381	ILMN_223381	LYSMD1	NM_153121.1	NM_153121.1	ILMN_3142193	0	0	3	94943303	blue	grey	0.826305914	0.564608615	0.261697299	0.302911316	0.032359704	0.004906389	0.027453315	-0.022546926
ILMN_212509	ILMN_212509	HSD17B10	NM_016763.2	NM_016763.2	ILMN_1238614	0	0	20	148438905	blue	brown	0.729506633	0.564408297	0.165098336	0.399309961	0.606230586	0.204212439	0.402018147	-0.197805709
ILMN_222525	ILMN_222525	FYCO1	NM_148925.1	NM_148925.1	ILMN_2750912	0	0	9	123698693	blue	brown	0.782627744	0.560130453	0.222497291	0.337633162	7.596298764	5.691307204	1.90499156	3.786315643
ILMN_194950	ILMN_194950	ZBTB3	NM_133759.1	NM_133759.1	ILMN_2924299	0	0	19	8871672	blue	grey	0.841153572	0.556585816	0.284567756	0.27201806	0.016395636	0.011268764	0.005126872	0.006141892
ILMN_213586	ILMN_213586	DHRS7	NM_025522.1	NM_025522.1	ILMN_2939702	0	0	12	73571230	blue	black	0.948695477	0.555147432	0.393548045	0.161599387	0.787272287	0.305630531	0.481641756	-0.176011225
ILMN_196599	ILMN_196599	ARHGEF15	NM_177566.3	NM_177566.3	ILMN_3094506	6.53E-30	0	11	68756890	blue	grey	0.966898899	0.554095932	0.412802967	0.141292965	0.323869798	0.049009259	0.274860539	-0.22585128
ILMN_190087	ILMN_190087	VIP	NM_011702.1	NM_011702.1	ILMN_2943387	0	6.85E-07	10	4699009	blue	blue	0.754614026	0.553706673	0.200907352	0.352799321	36.42194806	35.28571286	1.136235196	34.14947767
ILMN_217028	ILMN_217028	GZMD	NM_010372.2	NM_010372.2	ILMN_2678281	0	0	14	56750106	blue	grey	5.097506824	0.553412367	4.544094457	-3.990682089	0.501277908	0.307002858	0.19427505	0.112727809
ILMN_240904	ILMN_240904	PLAC1L	NM_001037634.1	NM_001037634.1	ILMN_2845542	0	0	19	11714447	blue	grey	5.420358634	0.552678078	4.867680556	-4.315002479	0.889660172	0.695779458	0.193880714	0.501898743
ILMN_185388	ILMN_240571	WDR44	NM_175180.2	NM_175180.2	ILMN_1232063	0	0	20	23382784	blue	darkturquoise	0.921390117	0.55232614	0.369063977	0.183262163	0.269464203	0.120364491	0.149099712	-0.02873522
ILMN_219373	ILMN_219373	PMS2	NM_008886.2	NM_008886.2	ILMN_2707947	0	0	5	144692025	blue	brown	0.708019757	0.551286088	0.156733669	0.394552419	0.419800102	0.166283076	0.253517027	-0.087233951
ILMN_213599	ILMN_238088	HDDC2	NM_027168.2	NM_027168.2	ILMN_1244187	0	0	10	31045872	blue	black	1.08639439	0.549460673	0.536933717	0.012526956	1.463686457	0.365503569	1.098182888	-0.732679318
ILMN_216483	ILMN_216483	OLFR201	NM_146994.2	NM_146994.2	ILMN_1224626	0	0	16	59268612	blue	green	8.735059843	0.544275708	8.190784135	-7.646508427	16.32376314	4.030121745	12.2936414	-8.263519653
ILMN_215284	ILMN_215284	CACNA1F	scl55080.40.1_74	NM_019582.1	ILMN_2657593	0	0	20	7208508	blue	grey	2.270544602	0.543904361	1.726640241	-1.18273588	0.032835804	0.027142699	0.005693105	0.021449593
ILMN_219303	ILMN_219303	MAD2L2	NM_027985.2	NM_027985.2	ILMN_2707015	1.10E-06	0	4	147518776	blue	darkturquoise	0.735563772	0.542259233	0.193304539	0.348954694	0.34469312	0.10785355	0.23683957	-0.128986021
ILMN_221083	ILMN_221083	CCT6B	NM_009839.1	NM_009839.1	ILMN_2730840	0	0	11	82532792	blue	grey	5.206799443	0.540712883	4.66608656	-4.125373677	0.23378255	0.176513503	0.057269047	0.119244456
ILMN_212197	ILMN_212197	DUOXA1	NM_145395.2	NM_145395.2	ILMN_2623884	0	0	2	122129311	blue	grey	7.861163446	0.538232609	7.322930836	-6.784698227	7.345454958	5.501162814	1.844292144	3.65687067
ILMN_217543	ILMN_217543	CPNE5	NM_153166.1	NM_153166.1	ILMN_2877900	0	1.74E-08	17	29293561	blue	brown	8.119727527	0.538150134	7.581577393	-7.043427259	0.652446157	0.255419651	0.397026505	-0.141606854
ILMN_218899	ILMN_218899	TADA2L	NM_172562.3	NM_172562.3	ILMN_2774803	0	0	11	83892978	blue	brown	0.686173904	0.537775548	0.148398356	0.389377192	0.211510854	0.135565146	0.075945708	0.059619438
ILMN_237731	ILMN_237731	OLFR1113	NM_207565.1	NM_207565.1	ILMN_2892716	0	0	2	87053400	blue	grey	0.900138286	0.532605755	0.367532531	0.165073224	0.005052211	0.002975237	0.002076974	0.000898263
ILMN_223983	ILMN_243266	HES7	NM_033041.4	NM_033041.4	ILMN_2772620	0	0	11	68936434	blue	grey	1.787150447	0.528619711	1.258530736	-0.729911025	0.724869143	0.571865297	0.153003846	0.418861452
ILMN_216019	ILMN_216019	MAGOHB	NM_025564.2	NM_025564.2	ILMN_1223176	4.35E-12	7.18E-14	6	131234641	blue	darkturquoise	0.906272447	0.527544047	0.3787284	0.148815648	0.162901844	0.057479036	0.105422807	-0.047943771
ILMN_219625	ILMN_219625	OLFR130	NM_146487.1	NM_146487.1	ILMN_2711432	0	0	17	38204836	blue	grey	4.860213342	0.527288256	4.332925085	-3.805636829	1.490370608	1.135703164	0.354667445	0.781035719
ILMN_219197	ILMN_219197	LINCR	NM_153408.2	NM_153408.2	ILMN_2769971	0	0	1	36322561	blue	grey	7.794577846	0.527038477	7.267539368	-6.740500891	5.688812639	4.220776685	1.468035954	2.752740731
ILMN_210889	ILMN_210889	SOX5	NM_011444.1	NM_011444.1	ILMN_1213910	0	0	6	143781629	blue	grey	0.96059928	0.525946957	0.434652323	0.091294634	0.247554481	0.149987954	0.097566527	0.052421427
ILMN_246082	ILMN_246082	CPN1	NM_030703.1	NM_030703.1	ILMN_2796199	0	0	19	44034508	blue	grey	4.041650185	0.525922993	3.515727192	-2.989804199	0.106428504	0.086195416	0.020233088	0.065962329
ILMN_222940	ILMN_233166	AY761184	NM_001007582.1	NM_001007582.1	ILMN_2757031	0	0	8	22813940	blue	grey	7.236521661	0.52490694	6.71161472	-6.18670778	1.321592501	0.965187565	0.356404936	0.608782628
ILMN_220079	ILMN_220079	H2-Q10	NM_010391.4	NM_010391.4	ILMN_2717352	0	0	17	35611414	blue	grey	4.692775618	0.52234654	4.170429078	-3.648082538	0.815440053	0.630571716	0.184868337	0.445703379
ILMN_219523	ILMN_219523	ORF9	NM_020622.2	NM_020622.2	ILMN_2763194	0	0	16	97703397	blue	grey	0.733509769	0.522322111	0.211187658	0.311134454	0.042689949	0.027055915	0.015634034	0.01142188
ILMN_213758	ILMN_213758	PRL8A9	NM_023332.3	NM_023332.3	ILMN_1256562	0	0	13	27650094	blue	grey	0.932904008	0.521187593	0.411716416	0.109471177	0.014190664	0.010351997	0.003838667	0.006513329
ILMN_222682	ILMN_222682	HAPLN1	NM_013500.3	NM_013500.3	ILMN_2753342	0	0	13	89750571	blue	brown	0.660554391	0.517085562	0.14346883	0.373616732	0.268890269	0.091409455	0.177480814	-0.08607136
ILMN_189166	ILMN_251058	AK1	NM_021515.2	NM_021515.2	ILMN_2667805	0	0	2	32490205	blue	blue	1.225766992	0.516666581	0.709100411	-0.19243383	1.566679885	0.539260113	1.027419772	-0.488159659
ILMN_215708	ILMN_215708	4732418C07RIK	NM_172698.2	NM_172698.2	ILMN_2662675	0	0	4	115432489	blue	grey60	1.070398478	0.513538901	0.556859577	-0.043320676	0.564744386	0.125503239	0.439241146	-0.313737907
ILMN_218579	ILMN_218579	XKRX	NM_183319.2	NM_183319.2	ILMN_3161225	0	0	20	130683786	blue	blue	1.904902179	0.51261795	1.392284229	-0.879666279	0.878646917	0.702783636	0.175863281	0.526920354
ILMN_212729	ILMN_212729	CCDC59	NM_025602.1	NM_025602.1	ILMN_2877436	0	0	10	105251217	blue	brown	0.852681088	0.511571217	0.341109871	0.170461346	0.547540165	0.296979442	0.250560723	0.04641872
ILMN_214490	ILMN_214490	OLFR1444	NM_146702.1	NM_146702.1	ILMN_2648542	0	0	19	12937174	blue	green	9.181195648	0.511501734	8.669693914	-8.158192179	15.82713568	3.768608522	12.05852715	-8.289918632
ILMN_214099	ILMN_214099	DALRD3	NM_026378.3	NM_026378.3	ILMN_2644238	0	0	9	108474567	blue	darkturquoise	0.826806005	0.510343943	0.316462062	0.193881881	0.680357743	0.292200319	0.388157425	-0.095957106
ILMN_187569	ILMN_233199	SLC16A6	NM_134038.2	NM_134038.2	ILMN_1258950	0	0	11	109314088	blue	black	0.563201516	0.509632629	0.053568886	0.456063743	0.632111429	0.181125996	0.450985433	-0.269859436
ILMN_213549	ILMN_213549	ATP7B	NM_007511.2	NM_007511.2	ILMN_2752104	0	0	8	23110556	blue	grey	6.363028843	0.509088994	5.853939848	-5.344850854	3.989637101	2.915125859	1.074511242	1.840614618
ILMN_221352	ILMN_221352	FAM124B	NM_173425.2	NM_173425.2	ILMN_2734376	0	0	1	80195339	blue	grey	4.971663029	0.507901546	4.463761483	-3.955859937	1.63509197	1.252044384	0.383047586	0.868996798
ILMN_193775	ILMN_254218	JMJD2C	NM_144787.1	NM_144787.1	ILMN_2686994	0	0	4	74051284	blue	royalblue	0.931805408	0.507031805	0.424773603	0.082258202	5.637005066	0.899058087	4.737946978	-3.838888891
ILMN_211894	ILMN_211894	MLX	NM_011550.2	NM_011550.2	ILMN_2620510	0	0	11	100953177	blue	darkturquoise	0.70205037	0.506528366	0.195522004	0.311006362	0.041466656	0.018594351	0.022872305	-0.004277954
ILMN_193460	ILMN_253889	DLG4	NM_007864.2	NM_007864.2	ILMN_2710764	6.57E-14	2.75E-12	11	69852656	blue	red	1.206510117	0.50603829	0.700471827	-0.194433536	2.325345345	1.013492638	1.311852707	-0.298360069
ILMN_189343	ILMN_189343	V1RD4	scl081014.1_114	NM_030739.1	ILMN_1227062	0	0	7	5360697	blue	grey	6.755189336	0.502744795	6.252444541	-5.749699747	0.528509108	0.433348277	0.095160831	0.338187447
ILMN_252334	ILMN_252334	EG432838	NM_001034880.2	NM_001034880.2	ILMN_3161951	0	0	14	34860078	blue	grey	3.910544484	0.500399364	3.410145121	-2.909745757	0.785196172	0.617811857	0.167384316	0.450427541
ILMN_214176	ILMN_214176	EFHA1	NM_028643.3	NM_028643.3	ILMN_2645165	0	0	14	58535280	blue	brown	0.613269929	0.49979307	0.113476859	0.386316211	2.257547769	1.624925472	0.632622297	0.992303175
ILMN_259332	ILMN_259332	PPL	NM_008909.2	NM_008909.2	ILMN_3076424	0	0	16	5088986	blue	grey	0.745855571	0.499440679	0.246414892	0.253025787	0.018747464	0.013167943	0.005579521	0.007588422
ILMN_191850	ILMN_191850	USF2	NM_011680.1	NM_011680.1	ILMN_2513041	0	0	7	31732061	blue	red	0.588668142	0.499115728	0.089552414	0.409563314	0.179028181	0.097682681	0.0813455	0.016337181
ILMN_220680	ILMN_220680	CCNC	NM_016746.1	NM_016746.1	ILMN_2936153	0	0	4	21841205	blue	darkturquoise	0.744420866	0.498409435	0.246011431	0.252398004	0.268640555	0.127270831	0.141369723	-0.014098892
ILMN_221070	ILMN_221070	1700047I17RIK1	NM_028527.1	NM_028527.1	ILMN_3034034	3.94E-07	1.70E-07	12	56240502	blue	darkturquoise	0.737189416	0.497719709	0.239469707	0.258250002	0.070610388	0.01618044	0.054429948	-0.038249508
ILMN_211735	ILMN_211735	COQ6	NM_172582.1	NM_172582.1	ILMN_2898403	0	0	12	85262045	blue	grey	0.812005311	0.496894196	0.315111115	0.181783081	0.028900394	0.002905772	0.025994622	-0.023088849
ILMN_213412	ILMN_213412	LASS2	NM_029789.1	NM_029789.1	ILMN_2893999	0	0	3	95127322	blue	black	2.102316769	0.496572319	1.60574445	-1.109172131	1.475497601	0.428703538	1.046794062	-0.618090524
ILMN_256358	ILMN_256358	NHEJ1	NM_029342.3	NM_029342.3	ILMN_2991107	0	0	1	75014275	blue	grey	0.778852892	0.496073876	0.282779016	0.21329486	0.018681972	0.012981732	0.00570024	0.007281491
ILMN_216420	ILMN_216420	SULT1B1	NM_019878.4	NM_019878.4	ILMN_2685353	0	0	5	87942565	blue	grey	6.844826664	0.495237013	6.34958965	-5.854352637	1.276200323	1.026880661	0.249319662	0.777560999
ILMN_217630	ILMN_214583	IL17RD	NM_134437.3	NM_134437.3	ILMN_1248657	0	0	14	27920314	blue	grey	0.675446751	0.493190294	0.182256457	0.310933837	0.029405304	0.016034547	0.013370757	0.00266379
ILMN_192392	ILMN_252294	VPS36	NM_027338.1	NM_027338.1	ILMN_1240149	0	0	8	23328998	blue	brown	1.074412742	0.492170309	0.582242433	-0.090072124	1.073864451	0.785781925	0.288082526	0.497699399
ILMN_223416	ILMN_223416	RPAP3	NM_028003.2	NM_028003.2	ILMN_2763772	0	0	15	97510866	blue	brown	0.746740689	0.490929401	0.255811287	0.235118114	0.500020797	0.380603528	0.119417269	0.261186259
ILMN_185280	ILMN_185280	TNC	NM_011607.2	NM_011607.2	ILMN_1236724	0	0	4	63660949	blue	black	5.707340543	0.49074186	5.216598683	-4.725856823	0.750101389	0.093393215	0.656708174	-0.563314959
ILMN_214994	ILMN_214994	SOX30	NM_173384.1	NM_173384.1	ILMN_2764380	0	0	11	45831303	blue	grey	2.863146814	0.489792724	2.373354089	-1.883561365	4.471312233	3.318999938	1.152312296	2.166687642
ILMN_213987	ILMN_213987	RAB3IL1	NM_144538.2	NM_144538.2	ILMN_2643016	0	0	19	10102795	blue	grey	4.670009169	0.487985734	4.182023436	-3.694037702	0.380066729	0.311383111	0.068683618	0.242699493
ILMN_223727	ILMN_223727	MYL7	scl017898.5_1	NM_022879.1	ILMN_2768252	0	0	11	5798174	blue	grey	4.972474812	0.485452559	4.487022253	-4.001569694	6.081421128	4.297509299	1.783911829	2.513597469
ILMN_211955	ILMN_211955	FBXO8	NM_015791.3	NM_015791.3	ILMN_2621113	0	0	8	59048095	blue	white	1.017202181	0.485204741	0.531997439	-0.046792698	2.202182459	0.258618715	1.943563744	-1.684945029
ILMN_209340	ILMN_209340	4632404H12RIK	NM_028726.1	NM_028726.1	ILMN_2629897	0	0	3	89853524	blue	brown	0.586514934	0.484355013	0.102159921	0.382195092	4.572439766	3.414450793	1.157988973	2.25646182
ILMN_261689	ILMN_261689	MYL6	NM_010860.2	NM_010860.2	ILMN_2900910	0	0	10	127895058	blue	grey60	1.323015791	0.482722698	0.840293093	-0.357570395	1.26072483	0.500535936	0.760188894	-0.259652958
ILMN_210537	ILMN_210537	HBS1L	NM_019702.2	NM_019702.2	ILMN_2776391	0	0	10	21088283	blue	grey	0.552342952	0.481789465	0.070553487	0.411235977	0.032453719	0.004182306	0.028271413	-0.024089107
ILMN_222642	ILMN_222642	KLHL12	NM_153128.2	NM_153128.2	ILMN_2752702	0	0	1	136386599	blue	brown	0.695940356	0.481465549	0.214474807	0.266990741	3.241173299	2.075875538	1.165297762	0.910577776
ILMN_231205	ILMN_231205	SMAD6	NM_008542.2	NM_008542.2	ILMN_3008748	0	0	9	63868262	blue	grey	7.616556798	0.480303807	7.136252992	-6.655949185	5.818957354	4.265091919	1.553865435	2.711226484
ILMN_213073	ILMN_213073	PIN1	NM_023371.3	NM_023371.3	ILMN_2633248	0	0			blue	grey	5.62006929	0.479823622	5.140245668	-4.660422046	3.320725594	2.440484759	0.880240835	1.560243924
ILMN_220630	ILMN_220630	ENOX2	NM_145951.4	NM_145951.4	ILMN_1233827	0	0	20	46364473	blue	darkturquoise	1.122202449	0.479134142	0.643068307	-0.163934165	0.757432246	0.094252551	0.663179695	-0.568927144
ILMN_188883	ILMN_239350	UTP6	NM_144826.3	NM_144826.3	ILMN_2750789	0	0	11	79747741	blue	red	0.924937639	0.478041262	0.446896376	0.031144886	1.159648081	0.523999123	0.635648957	-0.111649834
ILMN_217259	ILMN_256047	PCYT1B	NM_177546.2	NM_177546.2	ILMN_1232402	0	0	20	90995146	blue	red	1.393805906	0.477991772	0.915814135	-0.437822363	3.063878073	1.536963067	1.526915006	0.01004806
ILMN_213920	ILMN_213920	PTGS1	NM_008969.3	NM_008969.3	ILMN_1224866	0	0	2	36107498	blue	grey	0.623023413	0.476376502	0.14664691	0.329729592	0.034954362	0.024742993	0.010211369	0.014531624
ILMN_221149	ILMN_221149	HIF3A	NM_016868.1	NM_016868.1	ILMN_1247370	0	0	7	17621132	blue	grey	0.730618388	0.474863353	0.255755035	0.219108318	0.012715908	0.006971664	0.005744244	0.001227421
ILMN_214828	ILMN_247828	NCALD	NM_134094.3	NM_134094.3	ILMN_2652414	0	0	15	37296175	blue	blue	1.213349616	0.474458223	0.738891393	-0.264433171	28.73826556	27.89146106	0.846804491	27.04465657
ILMN_194157	ILMN_194157	V1RI4	NM_134221.1	NM_134221.1	ILMN_2850048	0	0	13	22566577	blue	grey	5.082358431	0.471736152	4.610622279	-4.138886128	1.001563068	0.782356985	0.219206083	0.563150903
ILMN_198614	ILMN_259161	GM614	NM_001033362.2	NM_001033362.2	ILMN_1239528	0	0	20	98456764	blue	grey	1.615367761	0.471315261	1.1440525	-0.672737239	0.523626961	0.429555899	0.094071062	0.335484837
ILMN_210731	ILMN_210731	NAB1	NM_008667.2	NM_008667.2	ILMN_2721761	0	0	1	52514970	blue	brown	0.582777869	0.471279604	0.111498264	0.35978134	1.571136866	1.049713386	0.521423479	0.528289907
ILMN_210058	ILMN_210058	MAGEB1	NM_010759.1	NM_010759.1	ILMN_2601802	0	0	20	89261598	blue	grey	6.868265681	0.470524578	6.397741103	-5.927216525	3.82928659	2.806244562	1.023042028	1.783202534
ILMN_215586	ILMN_215586	PPM1A	NM_008910.2	NM_008910.2	ILMN_2732308	0	0	12	73895235	blue	grey	0.846605158	0.47033029	0.376274868	0.094055421	0.177009646	0.066333826	0.11067582	-0.044341994
ILMN_193570	ILMN_193570	LHX1	scl39807.6_296		ILMN_2716543	0	0	11	84333079	blue	grey	3.061752568	0.467905331	2.593847237	-2.125941906	4.768014745	3.464161342	1.303853403	2.160307939
ILMN_258207	ILMN_258207	MFAP1B	NM_001081975.1	NM_001081975.1	ILMN_2802103	1.13E-09	1.26E-11	2	121287548	blue	brown	0.683079856	0.467288028	0.215791829	0.251496199	0.411927903	0.261974273	0.14995363	0.112020643
ILMN_224788	ILMN_224788	LOC434172	NM_001033782.1	NM_001033782.1	ILMN_3105802	0	0	7	41062668	blue	black	6.645886246	0.46712	6.178766246	-5.711646246	4.712961837	0.24194331	4.471018528	-4.229075218
ILMN_219709	ILMN_219709	CTSR	NM_020284.1	NM_020284.1	ILMN_2712480	0	0	13	61260747	blue	grey	4.518004664	0.466409101	4.051595563	-3.585186462	4.298053492	3.092112052	1.20594144	1.886170612
ILMN_213115	ILMN_213115	RHOD	NM_007485.2	NM_007485.2	ILMN_2862379	0	0	19	4425823	blue	magenta	1.15714936	0.464645646	0.692503714	-0.227858068	0.942908209	0.863989017	0.078919192	0.785069825
ILMN_210314	ILMN_210314	9430034D17RIK	scl0077286.1_137	NM_029891.1	ILMN_2773741	0	0	20	34428562	blue	brown	0.759036567	0.464561857	0.29447471	0.170087147	0.042868846	0.01720387	0.025664976	-0.008461106
ILMN_209564	ILMN_209564	AFMID	NM_027827.2	NM_027827.2	ILMN_2742295	0	0	11	117696832	blue	grey	8.706546519	0.463929667	8.242616851	-7.778687184	3.419944429	2.543262473	0.876681956	1.666580516
ILMN_221794	ILMN_310041	LOC100043391	XM_001479903.1	XM_001479903.1	ILMN_2740432	0	0	2	105394558	blue	brown	1.267954775	0.463176532	0.804778244	-0.341601712	5.640416499	4.304372984	1.336043515	2.968329469
ILMN_222181	ILMN_222181	SNAPC1	NM_178392.4	NM_178392.4	ILMN_2745849	1.71E-10	4.57E-08	12	75085129	blue	darkturquoise	0.551803953	0.462760725	0.089043228	0.373717497	1.657395764	0.617731465	1.039664299	-0.421932834
ILMN_218996	ILMN_218996	1810009A15RIK	NM_025463.1	NM_025463.1	ILMN_2872246	0	0	19	8957489	blue	black	0.699802494	0.461983099	0.237819395	0.224163703	0.311077362	0.166813203	0.144264159	0.022549044
ILMN_210204	ILMN_210204	IL21R	NM_021887.1	NM_021887.1	ILMN_2603242	0	0	7	132747205	blue	grey	4.946507797	0.461707002	4.484800794	-4.023093792	0.244116835	0.181286363	0.062830471	0.118455892
ILMN_220677	ILMN_220677	AZGP1	NM_013478.1	NM_013478.1	ILMN_2837080	0	0	5	138431311	blue	grey	5.0825034	0.459478951	4.62302445	-4.163545499	0.199975835	0.156377058	0.043598777	0.112778281
ILMN_218539	ILMN_218539	DCP1A	NM_133761.2	NM_133761.2	ILMN_2783438	0	0	14	29355613	blue	darkturquoise	0.585619861	0.459463871	0.12615599	0.33330788	0.239756614	0.112583893	0.127172721	-0.014588829
ILMN_208746	ILMN_208746	SRA1	NM_025291.1	NM_025291.1	ILMN_2876554	0	0	18	36793429	blue	black	1.124835182	0.45920535	0.665629832	-0.206424481	3.20662735	2.066026964	1.140600386	0.925426577
ILMN_214306	ILMN_214306	PEBP1	NM_018858.2	NM_018858.2	ILMN_1214488	0	0	5	117733009	blue	brown	1.313844436	0.458816432	0.855028005	-0.396211573	0.410349506	0.220828308	0.189521198	0.03130711
ILMN_217993	ILMN_217993	BC068157	NM_207203.1	NM_207203.1	ILMN_2690232	0	0	8	4209848	blue	blue	1.323181688	0.458358155	0.864823533	-0.406465379	1.252230273	0.972969234	0.279261039	0.693708195
ILMN_219620	ILMN_219620	KISS1R	NM_053244.4	NM_053244.4	ILMN_2711356	0	0	10	79384653	blue	green	5.316568051	0.458327728	4.858240323	-4.399912594	8.785657967	2.201787088	6.583870879	-4.382083791
ILMN_212576	ILMN_212576	LHFP	NM_175386.3	NM_175386.3	ILMN_1220198	0	0	3	53065414	blue	brown	0.646473069	0.457753393	0.188719675	0.269033718	3.487289851	1.690509201	1.796780651	-0.10627145
ILMN_192270	ILMN_314164	LOC100047052	XM_001477288.1	XM_001477288.1	ILMN_2619307	0	0	4	40633297	blue	black	0.689111967	0.457630121	0.231481846	0.226148276	1.978428473	0.732025829	1.246402644	-0.514376815
ILMN_223507	ILMN_223507	ORMDL2	NM_024180.3	NM_024180.3	ILMN_2764923	0	0	10	128220982	blue	grey	4.272953274	0.456550183	3.816403091	-3.359852908	3.854537024	2.940920515	0.913616508	2.027304007
ILMN_185375	ILMN_255987	PLEK	NM_019549.1	NM_019549.1	ILMN_1249498	0	0	11	16871510	blue	brown	0.518343917	0.454788008	0.063555909	0.391232099	0.653354284	0.396768425	0.25658586	0.140182565
ILMN_215114	ILMN_215114	LBX2	NM_010692.3	NM_010692.3	ILMN_1258787	0	0	6	83037902	blue	grey	9.621327635	0.45474631	9.166581325	-8.711835015	7.132669811	5.232380145	1.900289666	3.332090479
ILMN_213555	ILMN_213555	TEX16	NM_031382.2	NM_031382.2	ILMN_2638256	0	0	20	109240585	blue	grey	2.436364172	0.454460473	1.981903699	-1.527443226	2.587755631	1.947224146	0.640531485	1.306692661
ILMN_215121	ILMN_215121	CAR4	NM_007607.1	NM_007607.1	ILMN_2655795	0	1.12E-06	11	84778320	blue	blue	0.710043705	0.454009398	0.256034307	0.19797509	1.130061494	0.9108403	0.219221194	0.691619106
ILMN_216609	ILMN_322883	LOC100045040	XR_031278.1	XR_031278.1	ILMN_1219113	0	0	8	11562162	blue	brown	0.95765852	0.452447167	0.505211354	-0.052764187	1.014123519	0.207953618	0.8061699	-0.598216282
ILMN_211727	ILMN_228506	CPNE8	NM_025815.2	NM_025815.2	ILMN_1241310	0	0	15	90318178	blue	grey	1.042641887	0.452055805	0.590586082	-0.138530277	1.787267676	1.296923703	0.490343973	0.80657973
ILMN_216279	ILMN_216279	POLE4	NM_025882.3	NM_025882.3	ILMN_1236601	0	0			blue	brown	0.578029707	0.449627837	0.12840187	0.321225967	0.515851908	0.271029805	0.244822103	0.026207702
ILMN_254539	ILMN_254539	RHOX12	NM_001025083.2	NM_001025083.2	ILMN_3067699	0	0	20	35461226	blue	grey	1.227832858	0.449091216	0.778741642	-0.329650426	0.119305388	0.075604034	0.043701354	0.03190268
ILMN_210498	ILMN_210498	MINPP1	NM_010799.1	NM_010799.1	ILMN_1237235	0	0	19	32560285	blue	grey	5.66225931	0.44640013	5.215859181	-4.769459051	2.839187552	2.17710472	0.662082832	1.515021888
ILMN_196776	ILMN_196776	H2-M10.3	NM_201608.2	NM_201608.2	ILMN_2862866	0	0	17	36569838	blue	black	6.694966483	0.441972717	6.252993766	-5.811021049	1.496108008	0.107203182	1.388904826	-1.281701644
ILMN_216759	ILMN_216759	D2ERTD750E	NM_026412.2	NM_026412.2	ILMN_2729309	0	0	2	118643611	blue	grey	3.591519139	0.44097509	3.150544049	-2.709568959	1.649676357	1.296980251	0.352696106	0.944284145
ILMN_216485	ILMN_216485	GRP	NM_175012.2	NM_175012.2	ILMN_2671608	3.85E-07	0	18	66046055	blue	blue	0.503315643	0.440575716	0.062739927	0.377835789	4.850290378	4.486339162	0.363951216	4.122387946
ILMN_256351	ILMN_256351	BC087945	NM_001013792.1	NM_001013792.1	ILMN_3160842	0	0	15	27535808	blue	grey	0.772993637	0.440220834	0.332772803	0.10744803	0.091540933	0.047088417	0.044452516	0.002635902
ILMN_214233	ILMN_214233	OSGIN1	NM_027950.1	NM_027950.1	ILMN_2645780	0	0	8	121970082	blue	grey	6.703626334	0.440212829	6.263413505	-5.823200676	4.424121297	3.167421839	1.256699458	1.910722381
ILMN_209782	ILMN_209782	PRPF38A	NM_172697.1	NM_172697.1	ILMN_2978574	0	0	4	108063166	blue	black	0.734684602	0.439506123	0.295178478	0.144327645	0.714024126	0.483089009	0.230935116	0.252153893
ILMN_216755	ILMN_216755	PCCA	NM_144844.1	NM_144844.1	ILMN_2921698	0	0	14	123288864	blue	grey	0.704231727	0.439280809	0.264950918	0.174329891	0.067804187	0.014993958	0.052810229	-0.03781627
ILMN_221461	ILMN_221461	BMP15	NM_009757.3	NM_009757.3	ILMN_2735937	0	0	20	5891461	blue	grey	4.508766433	0.438837684	4.069928749	-3.631091064	2.917560521	2.158389951	0.75917057	1.399219381
ILMN_218055	ILMN_218055	OLFR1367	NM_146533.1	NM_146533.1	ILMN_2690994	0	0	13	21439495	blue	grey	7.804770695	0.43842708	7.366343614	-6.927916534	5.089925088	3.693610822	1.396314266	2.297296556
ILMN_188197	ILMN_188197	TRIM33	NM_053170.2	NM_053170.2	ILMN_1259222	0	0	3	103115374	blue	grey	0.627297821	0.435793158	0.191504662	0.244288496	0.136432146	0.087422509	0.049009637	0.038412872
ILMN_210682	ILMN_256026	FCRL1	NM_153090.1	NM_153090.1	ILMN_1231858	0	0	3	87189075	blue	grey	3.851371312	0.432513213	3.418858099	-2.986344886	1.171261359	0.908345483	0.262915876	0.645429606
Txn1	ILMN_192535	TXN1	NM_011660.3	NM_011660.3	ILMN_1377922	0	0	4	57956559	blue	grey	4.395442567	0.43239786	3.963044708	-3.530646848	3.278669018	2.421600669	0.857068348	1.564532321
ILMN_189825	ILMN_239536	CCDC71	NM_133744.3	NM_133744.3	ILMN_2590200	0	0	9	108367503	blue	grey	0.735590357	0.432137076	0.303453281	0.128683795	0.067147892	0.012535411	0.05461248	-0.042077069
ILMN_214020	ILMN_214020	HIST1H2AN	NM_178184.1	NM_178184.1	ILMN_1248830	0	0	13	21878697	blue	grey	0.69917367	0.430758314	0.268415356	0.162342958	0.406855483	0.286670407	0.120185075	0.166485332
ILMN_218809	ILMN_218809	ANKRD13D	NM_026720.1	NM_026720.1	ILMN_2851735	0	0	19	4270379	blue	blue	0.661120879	0.430184561	0.230936319	0.199248242	0.784820802	0.415470273	0.36935053	0.046119743
ILMN_232232	ILMN_232232	LOC380994	NM_001037748.1	NM_001037748.1	ILMN_2852764	0	0	21	11811	blue	grey	5.008250759	0.429006557	4.579244202	-4.150237645	9.379795912	6.963626169	2.416169743	4.547456426
ILMN_214750	ILMN_214750	APOC3	NM_023114.3	NM_023114.3	ILMN_2651539	0	0	9	46042510	blue	grey	4.802980456	0.428444216	4.374536239	-3.946092023	0.529527988	0.419198196	0.110329792	0.308868404
ILMN_221974	ILMN_221974	MTAP	NM_024433.1	NM_024433.1	ILMN_2742867	0	2.59E-06	4	88826510	blue	darkturquoise	0.771222923	0.428440546	0.342782377	0.085658169	0.21810761	0.046972762	0.171134848	-0.124162085
ILMN_196525	ILMN_253393	SNX25	NM_207213.1	NM_207213.1	ILMN_2648089	0	0	8	47118978	blue	royalblue	1.85564863	0.427733737	1.427914893	-1.000181155	3.099795365	0.373892333	2.725903032	-2.352010699
ILMN_190262	ILMN_259676	TBC1D8	NM_018775.3	NM_018775.3	ILMN_1255779	0	1.56E-07	1	39428736	blue	darkturquoise	0.509214917	0.427279155	0.081935762	0.345343394	1.452478882	0.251800183	1.200678699	-0.948878516
ILMN_223112	ILMN_223112	ST3GAL2	NM_178048.3	NM_178048.3	ILMN_1256849	0	0	8	113495287	blue	black	1.396938407	0.426032788	0.970905619	-0.544872831	4.177278245	1.114304166	3.062974078	-1.948669912
ILMN_250615	ILMN_250615	40070	NM_028820.1	NM_028820.1	ILMN_2991601	0	0	9	57100642	blue	grey	5.273374311	0.424573079	4.848801232	-4.424228153	3.470735578	2.638755614	0.831979964	1.80677565
ILMN_237003	ILMN_237003	2010204N08RIK	NM_001081137.1	NM_001081137.1	ILMN_3139952	0	0	3	72692840	blue	grey	8.095322251	0.423325022	7.671997228	-7.248672206	4.859448033	3.51786934	1.341578694	2.176290646
ILMN_251426	ILMN_251426	SYN3	NM_013722.1	NM_013722.1	ILMN_2993083	0	0	10	85487313	blue	grey	0.711643858	0.422659724	0.288984134	0.133675589	0.042288169	0.034697241	0.007590927	0.027106314
ILMN_249797	ILMN_249797	ZFP606	NM_001039951.1	NM_001039951.1	ILMN_3135284	0	0	7	13066311	blue	grey	0.638673009	0.420898319	0.21777469	0.203123629	0.015813774	0.011627957	0.004185817	0.007442141
ILMN_209895	ILMN_209895	DHX33	NM_178367.4	NM_178367.4	ILMN_2600202	0	0	11	70797854	blue	brown	1.133910304	0.419226716	0.714683588	-0.295456872	3.766817797	2.550055858	1.216761939	1.333293919
ILMN_185347	ILMN_259411	SOAT1	NM_009230.3	NM_009230.3	ILMN_1248510	2.56E-08	2.21E-11	1	158359958	blue	brown	0.518476951	0.418497091	0.09997986	0.31851723	0.27049939	0.169901921	0.10059747	0.069304451
ILMN_213652	ILMN_213652	ARMCX2	NM_026139.3	NM_026139.3	ILMN_1220398	0	0	20	131338826	blue	blue	0.675050323	0.41804528	0.257005043	0.161040237	0.492706669	0.392438841	0.100267828	0.292171014
ILMN_219737	ILMN_219737	PRPF6	NM_133701.2	NM_133701.2	ILMN_2712957	0	0	2	181390285	blue	black	0.833618247	0.418016127	0.41560212	0.002414007	4.104190475	1.28369584	2.820494634	-1.536798794
ILMN_217943	ILMN_217943	NPL	NM_028749.1	NM_028749.1	ILMN_1231465	0	0	1	155350322	blue	grey	5.133628695	0.417308735	4.71631996	-4.299011226	2.561485935	1.936166492	0.625319442	1.31084705
ILMN_192612	ILMN_192612	TADA3L	scl28544.8_252		ILMN_2489694	0	0	6	113316392	blue	grey	1.49648634	0.415304611	1.08118173	-0.665877119	1.616992417	1.192418952	0.424573465	0.767845487
ILMN_216936	ILMN_216936	THEG	NM_199226.1	NM_199226.1	ILMN_3100258	0	0	10	79039481	blue	grey	5.856330017	0.411716141	5.444613876	-5.032897735	0.124255983	0.056605923	0.06765006	-0.011044138
ILMN_221479	ILMN_221479	OLFR97	NM_146512.1	NM_146512.1	ILMN_2736190	0	0	17	37417375	blue	grey	0.750291541	0.411662478	0.338629062	0.073033416	0.234115308	0.185018237	0.049097071	0.135921166
ILMN_208924	ILMN_208924	2810006K23RIK	NM_028310.1	NM_028310.1	ILMN_2941081	0	0	5	124600540	blue	grey	2.801701748	0.411626308	2.39007544	-1.978449132	0.406505434	0.336597905	0.069907529	0.266690376
ILMN_261574	ILMN_261574	LYZS	NM_017372.2	NM_017372.2	ILMN_2939681	0	0	10	116714443	blue	grey	0.732160159	0.408184468	0.323975691	0.084208777	0.064342705	0.031528406	0.032814299	-0.001285894
ILMN_256827	ILMN_256827	REX2	NM_009051.2	NM_009051.2	ILMN_3139986	0	0	4	145886580	blue	grey	4.997196628	0.40789756	4.589299068	-4.181401507	4.491850758	3.225294463	1.266556295	1.958738168
ILMN_216297	ILMN_216297	BSND	NM_080458.2	NM_080458.2	ILMN_2669493	0	0	4	106156087	blue	grey	3.951961906	0.407654673	3.544307233	-3.136652561	0.222295724	0.183446143	0.038849581	0.144596562
ILMN_214391	ILMN_214391	SMPD1	NM_011421.1	NM_011421.1	ILMN_1245356	0	0	7	112705061	blue	white	1.044998387	0.407377431	0.637620956	-0.230243524	2.342625186	0.300209912	2.042415274	-1.742205361
ILMN_219623	ILMN_219623	QTRT1	NM_021888.1	NM_021888.1	ILMN_1217927	0	1.30E-06	9	21224505	blue	pink	0.553652938	0.407182865	0.146470072	0.260712793	0.235040506	0.09930737	0.135733136	-0.036425765
ILMN_213910	ILMN_213910	SIT1	NM_019436.2	NM_019436.2	ILMN_1258509	0	0	4	43495513	blue	green	3.940173911	0.405690699	3.534483213	-3.128792514	12.32437965	2.876659609	9.447720041	-6.571060432
ILMN_234960	ILMN_234960	620807	NM_001081285.1	NM_001081285.1	ILMN_2953807	0	0	4	60018417	blue	grey	3.989582437	0.401929837	3.587652599	-3.185722762	0.259242895	0.180568081	0.078674814	0.101893268
ILMN_240795	ILMN_240795	TGFBR3	NM_011578.2	NM_011578.2	ILMN_2789239	0	0	5	107536022	blue	blue	0.57501465	0.400876135	0.174138515	0.22673762	2.062318444	1.186630033	0.875688411	0.310941622
ILMN_222301	ILMN_222301	D230037D09RIK	NM_177140.2	NM_177140.2	ILMN_2831141	0	0	12	103983435	blue	grey	0.68009271	0.3976148	0.28247791	0.11513689	0.331878266	0.206223399	0.125654866	0.080568533
ILMN_219411	ILMN_219411	SPINK3	scl51454.4.1_44	NM_009258.2	ILMN_2708477	0	0	18	43887751	blue	grey	6.140177822	0.397338178	5.742839644	-5.345501467	0.039976875	0.030479081	0.009497794	0.020981287
ILMN_211771	ILMN_211771	INPP5F	NM_178641.3	NM_178641.3	ILMN_2785512	0	0	7	128487208	blue	black	0.703679345	0.396938792	0.306740553	0.090198239	3.305881141	1.63250442	1.673376721	-0.040872301
ILMN_186453	ILMN_186453	ZFP422	NM_026057.2	NM_026057.2	ILMN_2477702	0	0	6	116574942	blue	grey	7.239734481	0.395799137	6.843935344	-6.448136207	1.328238534	1.019716707	0.308521827	0.711194879
ILMN_227322	ILMN_227322	C230029F24RIK	NM_001002792.1	NM_001002792.1	ILMN_3114339	0	0	1	49189181	blue	grey	0.983277476	0.395284079	0.587993397	-0.192709319	1.004682603	0.809838424	0.19484418	0.614994244
ILMN_249319	ILMN_249319	ACSM3	NM_212442.2	NM_212442.2	ILMN_3111685	0	0	7	126924527	blue	green	2.845768481	0.394743724	2.451024756	-2.056281032	13.32991905	3.179436296	10.15048275	-6.971046456
ILMN_220104	ILMN_220104	TMEM106A	NM_144830.3	NM_144830.3	ILMN_1238346	0	0	11	101451835	blue	grey	7.103092773	0.394704142	6.708388631	-6.31368449	7.718777322	5.829836468	1.888940854	3.940895613
ILMN_259922	ILMN_259922	4933407P14RIK	NM_001082535.1	NM_001082535.1	ILMN_3118445	0	0	11	104049356	blue	grey	4.279361498	0.394244777	3.885116721	-3.490871944	0.265897969	0.209614529	0.056283439	0.15333109
ILMN_220448	ILMN_220448	MTAP1B	NM_008634.1	NM_008634.1	ILMN_2737867	0	0	13	100204460	blue	red	3.136756478	0.393363861	2.743392618	-2.350028757	8.978567251	6.526503178	2.452064072	4.074439106
ILMN_213004	ILMN_213004	CBLN3	NM_019820.3	NM_019820.3	ILMN_2632532	0	0	14	56497881	blue	green	3.338840786	0.391698466	2.94714232	-2.555443855	12.09104603	2.875180036	9.21586599	-6.340685954
ILMN_199395	ILMN_199395	OLFR1273	NM_146975.1	NM_146975.1	ILMN_2659119	0	0	2	90136257	blue	grey	4.435307181	0.391069066	4.044238115	-3.653169049	1.595644923	1.268652608	0.326992315	0.941660293
ILMN_212255	ILMN_212255	OLFR76	NM_146682.1	NM_146682.1	ILMN_1213856	0	0	19	12194499	blue	midnightblue	5.585706969	0.390987821	5.194719149	-4.803731328	8.176418695	0.10497606	8.071442635	-7.966466576
ILMN_209337	ILMN_209337	C9	NM_013485.1	NM_013485.1	ILMN_2937379	0	0	15	6447166	blue	grey	0.718662938	0.390954142	0.327708796	0.063245346	0.257696192	0.182024527	0.075671665	0.106352861
ILMN_185881	ILMN_185881	ZFP398	NM_173034.2	NM_173034.2	ILMN_2430804	0	0	6	47817668	blue	grey	0.50367244	0.390583252	0.113089188	0.277494064	0.036418452	0.032804782	0.00361367	0.029191111
ILMN_208958	ILMN_208958	CPB2	NM_019775.2	NM_019775.2	ILMN_2591187	0	0	14	75660526	blue	grey	2.151173788	0.389210248	1.761963539	-1.372753291	0.741996886	0.588961331	0.153035555	0.435925775
ILMN_221031	ILMN_221031	H2-M10.1	NM_013544.2	NM_013544.2	ILMN_2730154	0	0	17	36529542	blue	grey	0.705586662	0.388724449	0.316862213	0.071862236	0.00508306	0.003641731	0.001441329	0.002200401
ILMN_209836	ILMN_209836	E030010A14RIK	NM_183160.3	NM_183160.3	ILMN_2599686	0	0	19	24752193	blue	grey	3.254184221	0.388447255	2.865736966	-2.477289712	2.425719285	1.750274667	0.675444618	1.074830049
ILMN_209886	ILMN_209886	LYPD4	NM_182785.3	NM_182785.3	ILMN_2600135	0	0	7	25649695	blue	grey	4.413417993	0.387664731	4.025753261	-3.63808853	1.53199111	1.174500399	0.357490711	0.817009688
ILMN_207476	ILMN_207476	ELMO2	NM_207705.1	NM_207705.1	ILMN_3058341	0	0	2	165117017	blue	grey	4.701910381	0.386825389	4.315084993	-3.928259604	5.876932814	4.423697167	1.453235647	2.970461519
ILMN_215168	ILMN_215168	BC057371	NM_177572.3	NM_177572.3	ILMN_2879195	2.05E-17	7.63E-20	4	119138033	blue	grey	0.634585732	0.385659865	0.248925866	0.136733999	0.402539308	0.38784017	0.014699138	0.373141032
ILMN_184178	ILMN_184178	TTLL1	NM_178869.3	NM_178869.3	ILMN_1234107	0	0	15	83323007	blue	grey	0.856373034	0.385413145	0.47095989	-0.085546745	0.02521489	0.017497069	0.007717821	0.009779247
ILMN_214933	ILMN_214933	CD63	NM_007653.3	NM_007653.3	ILMN_3052430	0	0	10	128346961	blue	red	5.670776108	0.385348864	5.285427244	-4.90007838	0.753926337	0.472960446	0.280965891	0.191994555
ILMN_212016	ILMN_212016	RAP1B	NM_024457.2	NM_024457.2	ILMN_1229741	0	0	10	117251745	blue	brown	0.66699085	0.383750092	0.283240758	0.100509335	0.525246272	0.222035508	0.303210763	-0.081175255
ILMN_220794	ILMN_220794	PAK1IP1	NM_026550.2	NM_026550.2	ILMN_1245031	0	0	13	41107963	blue	grey	0.444089931	0.383397076	0.060692855	0.322704221	0.118153667	0.081720135	0.036433532	0.045286603
ILMN_215159	ILMN_224994	PRSS33	XM_979978.1	XM_979978.1	ILMN_1231590	0	0	17	23970650	blue	grey	3.07871448	0.383282891	2.695431589	-2.312148698	0.531361981	0.406993524	0.124368457	0.282625067
ILMN_214991	ILMN_214991	CCDC127	NM_024201.2	NM_024201.2	ILMN_2932814	9.47E-07	0	13	74496805	blue	brown	0.609558496	0.382996998	0.226561498	0.1564355	0.406913138	0.184873839	0.222039299	-0.037165461
ILMN_217561	ILMN_217561	CCNK	NM_009832.1	NM_009832.1	ILMN_3140813	0	0	12	109433809	blue	grey	4.756730901	0.382924073	4.373806828	-3.990882754	6.164927357	4.474020117	1.69090724	2.783112878
ILMN_257572	ILMN_257572	CAMSAP1L1	NM_001081360.1	NM_001081360.1	ILMN_3131302	0	0	1	138177049	blue	grey	0.723047685	0.382152351	0.340895334	0.041257017	0.344516522	0.230965484	0.113551038	0.117414447
ILMN_218839	ILMN_218839	MTSS1	NM_144800.1	NM_144800.1	ILMN_1255439	0	6.92E-06	15	58774933	blue	darkturquoise	1.095774098	0.381464113	0.714309984	-0.332845871	0.32365485	0.043362359	0.280292491	-0.236930131
ILMN_221907	ILMN_221907	ASCC3L1	NM_177214.4	NM_177214.4	ILMN_2741899	1.49E-06	5.45E-06	2	127065951	blue	red	1.885534775	0.381141992	1.504392783	-1.123250791	1.445054193	1.067193743	0.377860449	0.689333294
ILMN_214927	ILMN_214927	OLFR262	NM_146688.1	NM_146688.1	ILMN_1231946	0	0	19	12316083	blue	grey	3.110078609	0.380769691	2.729308918	-2.348539227	1.128967452	0.819355316	0.309612137	0.509743179
ILMN_231872	ILMN_231872	ZBTB33	NM_001079513.1	NM_001079513.1	ILMN_3141993	0	0	20	35550055	blue	brown	0.669376455	0.380680003	0.288696452	0.091983551	1.489301521	0.704670904	0.784630617	-0.079959714
ILMN_217297	ILMN_251267	CCDC23	NM_001038998.1	NM_001038998.1	ILMN_2681604	0	0	4	118873592	blue	greenyellow	1.095872744	0.380556732	0.715316011	-0.334759279	0.479232872	0.055300917	0.423931955	-0.368631038
ILMN_190887	ILMN_190887	PRP15	NM_019629.1	NM_019629.1	ILMN_2474137	0	0			blue	grey	1.952359909	0.380163448	1.57219646	-1.192033012	7.783169611	5.629734089	2.153435522	3.476298567
ILMN_190743	ILMN_248027	EPS15	NM_007943.2	NM_007943.2	ILMN_1228338	0	0	4	109058089	blue	cyan	0.751457926	0.379610893	0.371847033	0.007763861	1.543735276	0.240001109	1.303734167	-1.063733058
ILMN_247444	ILMN_247444	OLFR225	NM_001011740.2	NM_001011740.2	ILMN_3160900	0	0	11	59427172	blue	grey	5.415394433	0.378594229	5.036800204	-4.658205975	1.602232549	1.236116124	0.366116425	0.869999699
ILMN_213088	ILMN_213088	PNOC	NM_010932.1	NM_010932.1	ILMN_1255322	0	0	14	66019841	blue	grey	0.744651253	0.378396293	0.36625496	0.012141333	0.374358631	0.311674723	0.062683908	0.248990815
ILMN_187233	ILMN_241658	DSG1C	NM_181680.1	NM_181680.1	ILMN_2597795	0	0	18	20441809	blue	grey	4.819531898	0.378038582	4.441493316	-4.063454734	4.746329801	3.589001113	1.157328689	2.431672424
ILMN_211323	ILMN_211323	GPNMB	NM_053110.3	NM_053110.3	ILMN_1236420	0	0	6	49007797	blue	grey	4.686254505	0.37688291	4.309371595	-3.932488685	0.309073758	0.250567311	0.058506447	0.192060865
ILMN_215168	ILMN_215168	BC057371	NM_177572.3	NM_177572.3	ILMN_2879196	2.50E-09	5.14E-17	4	119137951	blue	grey	1.002085947	0.375545466	0.626540481	-0.250995015	0.414923052	0.38127749	0.033645562	0.347631928
ILMN_184396	ILMN_230920	RAGE	NM_011973.2	NM_011973.2	ILMN_2699175	0	1.09E-05	12	112064671	blue	grey	2.542131063	0.375501318	2.166629746	-1.791128428	0.065154923	0.047795641	0.017359282	0.030436359
ILMN_187447	ILMN_250811	MYOT	NM_001033621.3	NM_001033621.3	ILMN_2478649	0	0	18	44514472	blue	grey	2.729963172	0.374168765	2.355794407	-1.981625642	1.475109915	1.128393833	0.346716082	0.78167775
ILMN_218463	ILMN_218463	D830014E11RIK	NM_177251.3	NM_177251.3	ILMN_2696171	0	0	5	106261299	blue	grey	4.413365124	0.374131558	4.039233566	-3.665102007	0.220075383	0.164490807	0.055584575	0.108906232
ILMN_185746	ILMN_185746	V1RH17	NM_145850.1	NM_145850.1	ILMN_2878020	0	0	13	22180081	blue	grey	4.203894718	0.372722693	3.831172025	-3.458449332	1.494629661	1.11232671	0.382302951	0.730023758
ILMN_221619	ILMN_221619	PIGO	NM_020035.1	NM_020035.1	ILMN_2740372	0	0	4	43033866	blue	grey	2.777667673	0.372199165	2.405468508	-2.033269343	0.13347335	0.036799224	0.096674125	-0.059874901
ILMN_217798	ILMN_224630	ZC3H18	NM_001029993.1	NM_001029993.1	ILMN_2687723	0	0	8	124940619	blue	brown	1.948278817	0.369237494	1.579041323	-1.209803829	0.661362875	0.258737509	0.402625366	-0.143887857
ILMN_242113	ILMN_242113	CAMK2G	NM_001039138.1	NM_001039138.1	ILMN_3135323	0	0	14	21554558	blue	blue	0.665876633	0.368664165	0.297212467	0.071451698	0.917804501	0.50578081	0.412023691	0.093757119
ILMN_223239	ILMN_223239	CENPQ	NM_031863.3	NM_031863.3	ILMN_2761273	0	0	17	41060398	blue	brown	0.41093016	0.367981333	0.042948827	0.325032506	0.252421677	0.141308261	0.111113416	0.030194845
ILMN_251415	ILMN_251415	2410127L17RIK	NM_026120.4	NM_026120.4	ILMN_3095257	0	0	19	18752263	blue	grey	0.754772567	0.367288636	0.387483931	-0.020195295	0.058606483	0.014195239	0.044411243	-0.030216004
ILMN_223965	ILMN_252552	MRTO4	NM_023536.2	NM_023536.2	ILMN_2772380	4.86E-07	5.49E-07	4	138903837	blue	brown	1.71728698	0.367182651	1.350104329	-0.982921678	0.185535295	0.109002749	0.076532546	0.032470203
ILMN_214685	ILMN_214685	PEX14	NM_019781.2	NM_019781.2	ILMN_2650751	0	0	4	148335461	blue	darkgrey	0.796835597	0.367069621	0.429765976	-0.062696354	0.496886309	0.064505483	0.432380826	-0.367875342
ILMN_222855	ILMN_222855	YIPF1	NM_145550.2	NM_145550.2	ILMN_2755803	0	0	4	107032303	blue	black	0.594781397	0.364622583	0.230158814	0.134463769	2.253668957	1.197862008	1.055806949	0.142055058
ILMN_212557	ILMN_212557	A430110N23RIK	NM_173008.2	NM_173008.2	ILMN_2627774	0	0	7	4896001	blue	grey	2.075871854	0.363779586	1.712092268	-1.348312681	0.545344117	0.423958605	0.121385512	0.302573092
ILMN_209369	ILMN_209369	B230120H23RIK	NM_023057.3	NM_023057.3	ILMN_1256000	0	0	2	72273301	blue	grey	0.575688437	0.363155074	0.212533363	0.150621711	0.011306923	0.004359587	0.006947336	-0.00258775
ILMN_216614	ILMN_216614	4930403L05RIK	NM_026128.1	NM_026128.1	ILMN_2803156	0	0	20	14267956	blue	grey	3.340199612	0.362997682	2.977201929	-2.614204247	2.790147077	2.207081124	0.583065953	1.624015171
ILMN_216995	ILMN_216995	A530023O14RIK	NM_175648.2	NM_175648.2	ILMN_2689651	0	0	7	111504058	blue	grey	0.915763124	0.362535183	0.553227941	-0.190692758	0.091803559	0.072952315	0.018851244	0.054101071
ILMN_196597	ILMN_253938	D230007K08RIK	XM_980391.1	XM_980391.1	ILMN_1217913	0	0	16	3945073	blue	grey	4.63405947	0.361559769	4.2724997	-3.910939931	0.416110066	0.306510749	0.109599317	0.196911432
ILMN_194682	ILMN_194682	ZFP451	NM_133817.2	NM_133817.2	ILMN_2508639	0	0	1	33818684	blue	darkturquoise	0.603018186	0.361381066	0.241637119	0.119743947	0.902908406	0.254524375	0.64838403	-0.393859655
ILMN_192154	ILMN_259309	TGFBI	NM_009369.3	NM_009369.3	ILMN_2727663	0	0	13	56738518	blue	grey	2.375201194	0.360935305	2.01426589	-1.653330585	0.721203255	0.542302324	0.17890093	0.363401394
ILMN_221191	ILMN_221191	CYBA	NM_007806.1	NM_007806.1	ILMN_2806700	0	0	8	125311125	blue	grey	0.961024636	0.360619085	0.600405551	-0.239786465	0.153255856	0.045392367	0.107863488	-0.062471121
ILMN_240135	ILMN_240135	ZBTB40	NM_198248.1	NM_198248.1	ILMN_2910194	0	0	4	136536639	blue	grey	4.298257105	0.358975285	3.93928182	-3.580306535	0.668880508	0.531752272	0.137128237	0.394624035
ILMN_222726	ILMN_222726	RNF183	NM_153504.2	NM_153504.2	ILMN_2753931	0	0	4	61914603	blue	grey	0.617490157	0.358622151	0.258868005	0.099754146	0.014332833	0.011025762	0.003307071	0.007718691
ILMN_217400	ILMN_217400	RASSF7	NM_025886.3	NM_025886.3	ILMN_2778094	0	0	7	148404285	blue	grey	2.798141776	0.35764475	2.440497026	-2.082852276	0.247867643	0.151231463	0.09663618	0.054595282
ILMN_221973	ILMN_235780	SERPINA3F	NM_001033335.2	NM_001033335.2	ILMN_2742861	0	0	12	105459192	blue	grey	3.662209893	0.356878821	3.305331071	-2.94845225	3.621208408	2.700647336	0.920561072	1.780086263
ILMN_209497	ILMN_209497	CNN2	NM_007725.2	NM_007725.2	ILMN_2596369	0	0	10	79455994	blue	grey	4.915839154	0.356834333	4.55900482	-4.202170487	0.291265413	0.245979263	0.04528615	0.200693112
ILMN_223383	ILMN_223383	ALX3	NM_007441.1	NM_007441.1	ILMN_3128478	0	0	3	107732855	blue	green	2.81107368	0.355932325	2.455141355	-2.09920903	3.355172956	0.903399409	2.451773548	-1.548374139
ILMN_210000	ILMN_210000	PRNPIP1	NM_080469.2	NM_080469.2	ILMN_2743837	0	0	4	117346491	blue	grey	0.525423798	0.355838143	0.169585655	0.186252488	0.320524329	0.140867015	0.179657314	-0.038790299
ILMN_220899	ILMN_220899	ERCC4	NM_015769.1	NM_015769.1	ILMN_2728866	0	0	16	13126579	blue	darkturquoise	0.690624567	0.355698643	0.334925924	0.02077272	0.166852481	0.079034802	0.087817679	-0.008782877
ILMN_220467	ILMN_220467	PEX13	NM_023651.4	NM_023651.4	ILMN_1217360	0	0	11	23546946	blue	darkturquoise	0.581118628	0.355146849	0.225971779	0.12917507	0.201725766	0.091441224	0.110284542	-0.018843319
ILMN_214949	ILMN_214949	1700013G24RIK	NM_027063.2	NM_027063.2	ILMN_2653832	0	0	4	137010680	blue	grey	0.45242435	0.354611494	0.097812856	0.256798638	0.076894135	0.058038427	0.018855708	0.039182719
ILMN_252315	ILMN_252315	1700057G04RIK	NM_001033184.1	NM_001033184.1	ILMN_2903992	0	0	9	92154799	blue	black	2.686887697	0.354427065	2.332460633	-1.978033568	0.866392484	0.142296975	0.724095509	-0.581798533
ILMN_186615	ILMN_186615	VEZF1	NM_016686.3	NM_016686.3	ILMN_1229971	0	0	11	87898015	blue	red	0.888126543	0.353951494	0.534175049	-0.180223555	0.346131405	0.184994489	0.161136916	0.023857573
ILMN_201514	ILMN_201514	PSMB7	NM_011187.1	NM_011187.1	ILMN_2836147	0	0	2	38443604	blue	black	0.569780076	0.353829705	0.215950371	0.137879334	0.438682334	0.136862734	0.3018196	-0.164956866
ILMN_228131	ILMN_228131	OLFR1133	NM_146351.1	NM_146351.1	ILMN_2976358	0	0	2	87485530	blue	grey	1.936879727	0.351754437	1.58512529	-1.233370853	0.222323063	0.185957932	0.036365131	0.149592801
ILMN_252653	ILMN_252653	TUBE1	NM_028006.2	NM_028006.2	ILMN_3161813	0	0	10	38869689	blue	brown	6.500116386	0.349335892	6.150780494	-5.801444601	1.120423034	0.173999645	0.946423389	-0.772423745
ILMN_219644	ILMN_219644	FKBP7	NM_010222.1	NM_010222.1	ILMN_1227875	0	0	2	76501339	blue	darkturquoise	0.506284521	0.349234537	0.157049984	0.192184552	0.991367509	0.617086339	0.37428117	0.242805169
ILMN_194420	ILMN_236221	GPC4	NM_008150.1	NM_008150.1	ILMN_1258035	0	0	20	49406682	blue	grey	0.450684864	0.348525821	0.102159043	0.246366778	0.920503308	0.735875236	0.184628072	0.551247164
ILMN_211791	ILMN_211791	AKR1C6	NM_030611.3	NM_030611.3	ILMN_2619565	0	0	13	4456469	blue	grey	5.604746257	0.347941237	5.25680502	-4.908863783	3.322418997	2.544011334	0.778407663	1.765603672
ILMN_227719	ILMN_227719	OLFR457	NM_146987.1	NM_146987.1	ILMN_2984342	0	0	6	42421349	blue	grey	2.056803178	0.347098593	1.709704585	-1.362605992	3.362576946	2.448155489	0.914421457	1.533734033
ILMN_188506	ILMN_237764	COL2A1	NM_031163.2	NM_031163.2	ILMN_2759142	0	0	15	97806587	blue	grey	3.662718324	0.346905866	3.315812458	-2.968906591	0.084176769	0.073820101	0.010356668	0.063463433
ILMN_221758	ILMN_221758	4930427A07RIK	NM_134041.2	NM_134041.2	ILMN_1217337	0	7.37E-06	12	114395818	blue	grey	0.918915843	0.346592646	0.572323198	-0.225730552	0.080507095	0.027548914	0.052958181	-0.025409267
ILMN_216547	ILMN_259721	OLFR768	NM_146864.1	NM_146864.1	ILMN_2672332	0	0	10	128530396	blue	grey	1.35062729	0.346466661	1.004160629	-0.657693968	0.263685862	0.218827397	0.044858464	0.173968933
ILMN_254845	ILMN_254845	EG272350	NM_001013768.1	NM_001013768.1	ILMN_2879824	0	0	7	4963414	blue	grey	3.112825509	0.346191159	2.766634349	-2.42044319	0.075910765	0.056082517	0.019828248	0.036254269
ILMN_217730	ILMN_217730	PSD3	NM_177698.3	NM_177698.3	ILMN_1215883	0	0	8	70244707	blue	grey	0.593817425	0.345152964	0.248664461	0.096488503	0.012373367	0.009350786	0.003022581	0.006328206
ILMN_185781	ILMN_185781	V1RC10	NM_134165.1	NM_134165.1	ILMN_3097632	0	0	6	66681805	blue	grey	5.260916195	0.344505368	4.916410828	-4.57190546	1.803791189	1.392365795	0.411425394	0.980940401
ILMN_210832	ILMN_210832	TMEM144	NM_027495.4	NM_027495.4	ILMN_2609654	0	1.07E-05	3	79617105	blue	grey	0.650132965	0.342947659	0.307185307	0.035762352	0.528050682	0.386603181	0.141447501	0.24515568
ILMN_214121	ILMN_214121	MFSD3	NM_027122.3	NM_027122.3	ILMN_2742136	0	0	15	76528601	blue	brown	0.57713535	0.342575218	0.234560132	0.108015086	0.138002389	0.10247924	0.035523149	0.066956091
ILMN_234756	ILMN_234756	OLFR591	NM_001011847.1	NM_001011847.1	ILMN_2934857	0	0	7	110321670	blue	grey	3.157480153	0.342366743	2.81511341	-2.472746667	0.947427823	0.740340301	0.207087522	0.533252779
ILMN_220358	ILMN_220358	ATP6V1C1	NM_025494.2	NM_025494.2	ILMN_1217272	0	0	15	38621554	blue	orange	0.847716481	0.341861267	0.505855214	-0.163993946	3.850282782	0.460289668	3.389993113	-2.929703445
ILMN_191294	ILMN_252509	VIT	NM_028813.1	NM_028813.1	ILMN_2477870	0	0	17	79026555	blue	grey	0.565169657	0.340567986	0.224601671	0.115966315	0.175186095	0.107177398	0.068008697	0.039168701
ILMN_219637	ILMN_219637	IAPP	NM_010491.1	NM_010491.1	ILMN_2996479	0	0	6	142252195	blue	grey	0.484159023	0.339477571	0.144681452	0.194796119	0.043634654	0.00903038	0.034604274	-0.025573894
ILMN_218411	ILMN_218411	IL25	NM_080729.2	NM_080729.2	ILMN_2695495	0	0	14	55554251	blue	grey	0.694773857	0.338219397	0.35655446	-0.018335063	0.181014106	0.151336082	0.029678024	0.121658059
ILMN_220969	ILMN_220969	COQ7	NM_009940.2	NM_009940.2	ILMN_2729263	0	0	7	125670901	blue	grey60	0.704473164	0.337772508	0.366700656	-0.028928148	0.450879123	0.141978706	0.308900417	-0.166921711
ILMN_220504	ILMN_220504	MVP	NM_080638.1	NM_080638.1	ILMN_2887065	0	0	7	126778169	blue	magenta	0.659050005	0.337344472	0.321705533	0.01563894	0.092952328	0.027706321	0.065246007	-0.037539686
ILMN_213752	ILMN_213752	HDAC2	scl39022.13.1_2	NM_008229.1	ILMN_2640441	0	0	10	36721424	blue	brown	0.476382199	0.337238624	0.139143575	0.198095049	1.225287093	0.977711633	0.24757546	0.730136173
ILMN_198403	ILMN_198403	LOC225922	XM_129237.1	XM_129237.1	ILMN_2531564	0	0	19	11726090	blue	grey	2.52993837	0.337084257	2.192854113	-1.855769856	2.373579338	1.801059497	0.572519841	1.228539655
ILMN_254689	ILMN_254689	CRYGN	NM_153076.1	NM_153076.1	ILMN_3102770	0	0	5	24256993	blue	grey	5.421949841	0.336610672	5.085339169	-4.748728497	4.450974509	3.275427918	1.175546591	2.099881328
ILMN_210641	ILMN_210641	XRCC6	NM_010247.2	NM_010247.2	ILMN_1247814	0	0	15	81867942	blue	darkturquoise	0.481641876	0.33599683	0.145645045	0.190351785	0.189148245	0.020412386	0.168735859	-0.148323473
ILMN_217401	ILMN_217401	COPS7A	NM_012003.1	NM_012003.1	ILMN_2875812	0	0	6	124909117	blue	grey	0.512074015	0.335820446	0.176253569	0.159566877	0.093363121	0.00910709	0.084256031	-0.075148942
ILMN_215670	ILMN_215670	2010007H12RIK	NM_027242.3	NM_027242.3	ILMN_1227103	0	0	5	138220880	blue	grey	0.870062778	0.335465721	0.534597057	-0.199131335	0.026150136	0.007091659	0.019058477	-0.011966819
ILMN_216694	ILMN_216694	LEPRE1	NM_019782.2	NM_019782.2	ILMN_2738468	0	0	4	118920523	blue	grey	3.930129506	0.335162497	3.59496701	-3.259804513	2.680016559	1.972021367	0.707995192	1.264026175
ILMN_242355	ILMN_242355	OLFR1331	NM_001011856.1	NM_001011856.1	ILMN_2966586	0	0	4	118542150	blue	grey	5.443857814	0.334299651	5.109558163	-4.775258512	2.801824234	2.041638342	0.760185892	1.28145245
ILMN_219819	ILMN_219819	FOXM1	scl0014235.2_318	NM_008021.2	ILMN_2731974	0	0			blue	grey	0.605325315	0.334083705	0.27124161	0.062842095	0.005582187	0.00452774	0.001054447	0.003473292
ILMN_214541	ILMN_214541	MYH8	NM_177369.3	NM_177369.3	ILMN_2978038	0	0	11	67121987	blue	grey	4.610078973	0.334077132	4.276001841	-3.94192471	0.050278497	0.037987074	0.012291423	0.025695652
ILMN_222130	ILMN_222130	1700094C09RIK	NM_024279.2	NM_024279.2	ILMN_1242313	0	0	8	12600666	blue	grey	2.622651424	0.33373294	2.288918484	-1.955185544	0.08152782	0.068405838	0.013121982	0.055283856
ILMN_214285	ILMN_214285	SLC13A2	NM_022411.3	NM_022411.3	ILMN_2646369	0	0	11	78211008	blue	grey	3.930288946	0.333562846	3.5967261	-3.263163254	1.905444779	1.496243745	0.409201034	1.087042711
ILMN_220440	ILMN_220440	CLCN3	NM_173876.2	NM_173876.2	ILMN_1220272	0	0	8	63433448	blue	brown	0.475525639	0.332933708	0.142591931	0.190341777	0.153851186	0.056963173	0.096888013	-0.039924841
ILMN_213322	ILMN_213322	MFSD8	NM_028140.4	NM_028140.4	ILMN_2635968	0	0	3	40622469	blue	blue	0.966792778	0.332759323	0.634033455	-0.301274132	1.594326004	0.758252989	0.836073015	-0.077820026
ILMN_210000	ILMN_210000	PRNPIP1	NM_080469.2	NM_080469.2	ILMN_2833388	0	0	4	117346488	blue	greenyellow	0.596306908	0.330591105	0.265715803	0.064875303	0.159959956	0.0091811	0.150778856	-0.141597756
ILMN_197362	ILMN_313012	LOC100045853	XM_001475031.1	XM_001475031.1	ILMN_1230948	0	0	2	163684156	blue	grey	3.981156521	0.328303939	3.652852583	-3.324548644	1.270850567	0.990163749	0.280686819	0.70947693
ILMN_217732	ILMN_217732	RSPO1	NM_138683.1	NM_138683.1	ILMN_2686865	0	0	4	124685719	blue	grey	2.353154601	0.327771808	2.025382793	-1.697610985	0.136645684	0.097432589	0.039213095	0.058219494
ILMN_221741	ILMN_221741	KRT84	NM_008474.1	NM_008474.1	ILMN_2739740	0	0	15	101355694	blue	grey	2.567901921	0.327530705	2.240371215	-1.91284051	4.000622533	2.922623557	1.077998976	1.844624581
ILMN_217890	ILMN_217890	F10	scl34064.10_3	NM_007972.2	ILMN_2688912	0	0	8	13055839	blue	grey	3.419111976	0.327373144	3.091738832	-2.764365688	0.182107045	0.150967723	0.031139322	0.119828401
ILMN_232175	ILMN_232175	SLC2A9	NM_001012363.1	NM_001012363.1	ILMN_3034820	0	0	5	38789974	blue	grey	1.195642421	0.326947819	0.868694602	-0.541746783	2.85233463	2.194258788	0.658075842	1.536182946
ILMN_253156	ILMN_253156	NXF3	NM_001024141.1	NM_001024141.1	ILMN_2987965	0	0	20	131420238	blue	grey	3.190121925	0.326707153	2.863414773	-2.53670762	1.752032898	1.338364915	0.413667983	0.924696932
ILMN_219208	ILMN_219208	4921511H03RIK	NM_027603.2	NM_027603.2	ILMN_2705700	0	0	5	7305268	blue	grey	4.371513622	0.326672111	4.044841511	-3.718169401	3.759207958	2.835643952	0.923564006	1.912079947
ILMN_210284	ILMN_210284	CELSR3	NM_080437.2	NM_080437.2	ILMN_2699498	0	0	9	108751324	blue	grey	4.900618089	0.326295403	4.574322686	-4.248027284	0.455312207	0.374410765	0.080901442	0.293509323
ILMN_212584	ILMN_212584	TRAPPC9	NM_029640.1	NM_029640.1	ILMN_3163481	0	0	15	72420139	blue	red	0.646778737	0.325170775	0.321607962	0.003562814	0.169295858	0.136719541	0.032576317	0.104143224
ILMN_210220	ILMN_210220	DNASE2B	NM_019957.3	NM_019957.3	ILMN_2618540	0	0	3	146244057	blue	grey	2.085095564	0.324693876	1.760401688	-1.435707811	2.301241655	1.71691385	0.584327805	1.132586045
ILMN_223108	ILMN_223108	SPON2	NM_133903.2	NM_133903.2	ILMN_1229547	0	0	5	33556584	blue	grey	2.332095381	0.324366248	2.007729133	-1.683362885	3.858776093	2.933986174	0.924789919	2.009196255
ILMN_186094	ILMN_186094	GRID2	scl29956.4_609		ILMN_2631224	0	0	6	64616203	blue	red	0.96203882	0.324239589	0.637799231	-0.313559642	1.409131262	0.692394731	0.716736531	-0.0243418
ILMN_223931	ILMN_241214	LOC669001	XM_972667.1	XM_972667.1	ILMN_1256102	0	0	10	58063814	blue	grey	4.437330272	0.32343252	4.113897752	-3.790465231	4.609466117	3.401679773	1.207786344	2.193893429
ILMN_242493	ILMN_242493	D630044L22RIK	NM_175505.2	NM_175505.2	ILMN_2968887	0	0	17	25690764	blue	grey	2.592283959	0.322984283	2.269299676	-1.946315393	0.908594615	0.689919886	0.218674729	0.471245157
ILMN_209448	ILMN_227116	ANKRD37	NM_001039562.1	NM_001039562.1	ILMN_2595857	0	0	8	47082367	blue	black	0.585845989	0.322116288	0.263729702	0.058386586	2.437546459	0.603656316	1.833890143	-1.230233827
ILMN_213687	ILMN_213687	PCSK2	NM_008792.3	NM_008792.3	ILMN_2639674	0	0	2	143641826	blue	brown	0.612108222	0.32175022	0.290358002	0.031392218	0.330363614	0.220508374	0.10985524	0.110653134
ILMN_208888	ILMN_208888	MUC1	NM_013605.1	NM_013605.1	ILMN_1250138	0	0	3	89035741	blue	grey	5.682595482	0.321598179	5.360997304	-5.039399125	6.578686668	4.836801513	1.741885155	3.094916358
ILMN_219421	ILMN_219421	HAND2	NM_010402.3	NM_010402.3	ILMN_1229467	0	0	8	59802573	blue	grey	4.954090666	0.321575403	4.632515263	-4.31093986	0.119388252	0.103380311	0.016007941	0.08737237
ILMN_195505	ILMN_261612	ZMYM6	NM_177462.4	NM_177462.4	ILMN_1213680	0	0	4	126801212	blue	darkturquoise	0.487744392	0.320226585	0.167517807	0.152708778	0.646525018	0.068696481	0.577828537	-0.509132056
ILMN_231789	ILMN_231789	EFCAB4B	NM_001033464.1	NM_001033464.1	ILMN_3034320	0	0	6	127595405	blue	grey	3.363402593	0.319818913	3.04358368	-2.723764767	8.06645187	5.993673197	2.072778673	3.920894524
ILMN_199396	ILMN_199396	OLFR1270	NM_146985.1	NM_146985.1	ILMN_2639417	0	0	2	89989561	blue	grey	4.532853188	0.319693462	4.213159726	-3.893466265	3.570986366	2.586698657	0.984287708	1.602410949
ILMN_213205	ILMN_213205	BBS9	NM_181316.3	NM_181316.3	ILMN_2634728	0	0	9	22692577	blue	brown	0.439410446	0.319593962	0.119816484	0.199777478	6.6840139	3.473361017	3.210652883	0.262708133
ILMN_210429	ILMN_210429	KRT16	NM_008470.1	NM_008470.1	ILMN_1229813	0	0	11	100107552	blue	grey	4.91011156	0.319572054	4.590539506	-4.270967451	0.579135838	0.458068382	0.121067456	0.337000927
ILMN_224211	ILMN_246979	TMEM146	XM_001052081.2	XM_001052081.2	ILMN_1234738	0	0	17	56803634	blue	red	0.584231966	0.31905794	0.265174026	0.053883913	0.13152697	0.045112904	0.086414066	-0.041301162
ILMN_222146	ILMN_256119	UBFD1	NM_138589.2	NM_138589.2	ILMN_2777104	0	0	7	129222213	blue	brown	0.38447119	0.318362929	0.066108262	0.252254667	0.222327063	0.143145596	0.079181467	0.063964128
ILMN_213305	ILMN_213305	GSX1	NM_008178.2	NM_008178.2	ILMN_2635818	0	0	5	148002344	blue	grey	5.156017641	0.318116695	4.837900946	-4.519784251	1.842954079	1.304453525	0.538500554	0.765952971
ILMN_242652	ILMN_242652	RHOX1	NM_001025084.2	NM_001025084.2	ILMN_3139567	0	0	20	34757799	blue	grey	3.786922813	0.317794993	3.46912782	-3.151332827	5.246475137	3.774580821	1.471894316	2.302686505
ILMN_249313	ILMN_249313	NUSAP1	NM_001042652.1	NM_001042652.1	ILMN_3156419	0	0	2	119475600	blue	grey	3.860765665	0.317628482	3.543137183	-3.225508701	0.525277522	0.40590501	0.119372511	0.286532499
ILMN_242939	ILMN_242939	MTG1	NM_199301.1	NM_199301.1	ILMN_3007236	0	0	7	147336233	blue	black	0.432599138	0.317466942	0.115132196	0.202334746	0.692341497	0.230495407	0.46184609	-0.231350683
ILMN_214100	ILMN_214100	METAP2	NM_019648.3	NM_019648.3	ILMN_1235192	0	0	10	93325709	blue	grey	0.487753751	0.316981966	0.170771785	0.146210181	0.116995445	0.062260935	0.05473451	0.007526424
ILMN_209199	ILMN_209199	BUD13	NM_146000.2	NM_146000.2	ILMN_2593532	0	0	9	46106757	blue	darkturquoise	0.817533437	0.316165558	0.501367879	-0.185202321	1.000925084	0.311443955	0.689481129	-0.378037175
ILMN_261913	ILMN_261913	EG240549	NM_001013762.1	NM_001013762.1	ILMN_2831669	0	0	19	12701788	blue	grey	3.198875135	0.315687821	2.883187314	-2.567499493	6.660721736	4.94163696	1.719084777	3.222552183
ILMN_211657	ILMN_211657	TMEM176B	NM_023056.3	NM_023056.3	ILMN_1259470	0	0	6	48785578	blue	brown	0.432023152	0.314797584	0.117225568	0.197572016	0.312265167	0.154411308	0.157853859	-0.003442551
ILMN_213970	ILMN_249316	ELOVL1	NM_001039175.1	NM_001039175.1	ILMN_2723491	0	0	4	118104988	blue	midnightblue	0.496507416	0.31450404	0.182003376	0.132500664	0.187920663	0.070595554	0.117325109	-0.046729555
ILMN_211155	ILMN_211155	RFC4	scl48631.9_71		ILMN_2613118	0	0	16	23114077	blue	black	0.492320893	0.313154009	0.179166883	0.133987126	1.304602399	0.402026868	0.902575531	-0.500548663
ILMN_243297	ILMN_243297	BC023744	NM_001033311.1	NM_001033311.1	ILMN_3160492	0	0	5	117599657	blue	grey	2.697426931	0.313112077	2.384314855	-2.071202778	0.178855638	0.14731216	0.031543478	0.115768682
ILMN_208834	ILMN_208834	TRABD	NM_026485.2	NM_026485.2	ILMN_2978533	0	0	15	88917252	blue	grey	0.622360355	0.312782134	0.309578221	0.003203913	0.04100203	0.00843843	0.032563599	-0.024125169
ILMN_194587	ILMN_227609	7530404M11RIK	NM_183224.2	NM_183224.2	ILMN_2714064	0	0	3	104573616	blue	grey	4.552653125	0.31050807	4.242145055	-3.931636985	0.876308081	0.673177477	0.203130604	0.470046873
ILMN_249712	ILMN_249712	NLRP4E	NM_001004194.1	NM_001004194.1	ILMN_2968409	0	0	7	24121259	blue	grey	3.421777114	0.310048519	3.111728595	-2.801680076	2.124330419	1.55170598	0.572624439	0.979081541
ILMN_219914	ILMN_219914	MTFMT	NM_027134.2	NM_027134.2	ILMN_2734667	0	0	9	65283746	blue	red	0.809680608	0.309759148	0.49992146	-0.190162312	0.630780823	0.374405655	0.256375168	0.118030487
ILMN_221349	ILMN_221349	OLFR868	NM_146559.1	NM_146559.1	ILMN_2734325	0	0	9	19905763	blue	grey	3.392377572	0.309477205	3.082900367	-2.773423162	1.104702322	0.860049311	0.244653011	0.6153963
ILMN_210244	ILMN_313623	LOC100044324	XM_001471971.1	XM_001471971.1	ILMN_2683675	4.74E-06	0	2	24646547	blue	brown	0.423512406	0.307831712	0.115680694	0.192151018	0.263467568	0.151796099	0.111671469	0.040124631
ILMN_213782	ILMN_213782	P2RY10	NM_172435.2	NM_172435.2	ILMN_2954781	0	0	20	103307495	blue	grey	2.940817495	0.307806539	2.633010956	-2.325204417	4.059350637	3.047964993	1.011385644	2.036579349
ILMN_221702	ILMN_221702	5830433M19RIK	NM_026368.1	NM_026368.1	ILMN_1217473	0	0	4	94167180	blue	grey	0.875252792	0.307641945	0.567610846	-0.259968901	1.38732465	1.003550901	0.383773749	0.619777153
ILMN_236155	ILMN_236155	ALX4	NM_007442.2	NM_007442.2	ILMN_2904175	0	0	2	93517963	blue	grey	3.656392549	0.307129033	3.349263516	-3.042134483	0.03272962	0.026190361	0.006539259	0.019651102
ILMN_216504	ILMN_216504	E330036I19RIK	NM_144915.2	NM_144915.2	ILMN_2976448	0	0	5	144264848	blue	blue	0.675429959	0.306500759	0.3689292	-0.06242844	0.888840068	0.592692708	0.29614736	0.296545348
ILMN_214563	ILMN_214563	MTBP	NM_134092.2	NM_134092.2	ILMN_2684261	0	0	15	55452237	blue	grey	5.979423913	0.304875071	5.674548842	-5.36967377	2.023199551	1.51712328	0.50607627	1.01104701
ILMN_222641	ILMN_222641	HSD17B4	NM_008292.2	NM_008292.2	ILMN_2912239	0	0	18	50355651	blue	grey	0.43844683	0.304551948	0.133894882	0.170657066	0.043694647	0.016000849	0.027693798	-0.011692949
ILMN_208806	ILMN_260740	OLFR801	NM_146285.1	NM_146285.1	ILMN_1259762	0	0	10	129106923	blue	grey	3.637632991	0.30432916	3.333303831	-3.02897467	4.47068925	3.220417448	1.250271802	1.970145645
ILMN_186319	ILMN_186319	TYMS	NM_021288.2	NM_021288.2	ILMN_2441899	0	0	5	30404304	blue	grey	0.394469351	0.30369174	0.090777611	0.21291413	0.032123853	0.024237203	0.00788665	0.016350552
ILMN_212947	ILMN_328342	1700008P20RIK	NR_003638.1	NR_003638.1	ILMN_2631903	0	6.03E-07	7	25118297	blue	grey	2.738121375	0.303231912	2.434889463	-2.131657551	0.362983097	0.290600262	0.072382835	0.218217427
ILMN_217311	ILMN_217311	KCNC3	NM_008422.2	NM_008422.2	ILMN_2681742	0	0	7	51851459	blue	grey	0.550740965	0.302523535	0.24821743	0.054306105	0.0144975	0.004983472	0.009514028	-0.004530556
ILMN_196085	ILMN_253473	TRDN	XM_483890.5	XM_483890.5	ILMN_2521511	0	0	10	32915784	blue	grey	3.670026819	0.301998225	3.368028594	-3.066030369	0.521843233	0.407346827	0.114496406	0.292850421
ILMN_260196	ILMN_260196	OLFR1418	NM_001011524.1	NM_001011524.1	ILMN_3160297	0	0	19	11929670	blue	grey	3.149730809	0.300362693	2.849368116	-2.549005423	1.003364654	0.767234789	0.236129865	0.531104924
ILMN_220096	ILMN_220096	CHRNA9	scl27759.9.1_172	XM_132045.2	ILMN_2717580	0	0	5	66368348	blue	grey	0.484567668	0.300179527	0.184388141	0.115791386	0.03522513	0.019822445	0.015402685	0.00441976
ILMN_215103	ILMN_215103	TAF9	NM_027139.4	NM_027139.4	ILMN_1224778	0	0	13	101425265	blue	grey	0.546079073	0.29906678	0.247012294	0.052054486	1.57807637	1.196372107	0.381704263	0.814667844
ILMN_210174	ILMN_210174	4933400C05RIK	NM_177801.2	NM_177801.2	ILMN_2959341	0	0	11	103024972	blue	grey	3.715080536	0.298737241	3.416343295	-3.117606054	0.350653462	0.245795319	0.104858143	0.140937176
ILMN_210574	ILMN_210574	BTN1A1	NM_013483.2	NM_013483.2	ILMN_2607009	0	0	13	23549037	blue	black	5.600389764	0.298707375	5.301682388	-5.002975013	5.28774023	0.256791142	5.030949088	-4.774157945
ILMN_221215	ILMN_221215	LYRM2	NM_175364.3	NM_175364.3	ILMN_2732585	0	0	4	32888979	blue	darkturquoise	0.36159923	0.298496647	0.063102583	0.235394064	0.16041362	0.078685204	0.081728416	-0.003043212
ILMN_216048	ILMN_216048	ST8SIA4	NM_009183.1	NM_009183.1	ILMN_2784230	0	0	1	97484540	blue	brown	0.406833566	0.298446898	0.108386668	0.19006023	0.370043195	0.175364445	0.19467875	-0.019314305
ILMN_188730	ILMN_188730	ZFP281	NM_177643.3	NM_177643.3	ILMN_1220893	0	0	1	138524505	blue	red	0.760802294	0.298036956	0.462765339	-0.164728383	2.120649045	1.702698534	0.41795051	1.284748024
ILMN_191194	ILMN_234309	PPP4R2	NM_182939.3	NM_182939.3	ILMN_1219280	0	0	6	100818545	blue	brown	0.360853325	0.298012277	0.062841047	0.23517123	0.160903471	0.093695361	0.067208109	0.026487252
ILMN_214647	ILMN_214647	FOXP4	NM_028767.1	NM_028767.1	ILMN_2650317	0	0	17	48004315	blue	grey	1.616089013	0.29762121	1.318467803	-1.020846593	0.528955252	0.405607189	0.123348063	0.282259126
ILMN_217808	ILMN_217808	FGF23	NM_022657.3	NM_022657.3	ILMN_2687816	0	0	6	127030433	blue	grey	0.492284292	0.297411211	0.194873082	0.102538129	0.042458781	0.038473901	0.00398488	0.034489021
ILMN_195200	ILMN_251331	CDC14B	NM_172587.2	NM_172587.2	ILMN_1244296	0	0	13	64306660	blue	grey	3.961401538	0.297262136	3.664139402	-3.366877266	1.572019254	1.193126761	0.378892493	0.814234269
ILMN_217881	ILMN_217881	NUDT1	NM_008637.1	NM_008637.1	ILMN_2880623	0	0	5	140813931	blue	magenta	0.626420409	0.296782765	0.329637644	-0.032854878	0.052062683	0.002570206	0.049492477	-0.04692227
ILMN_261088	ILMN_261088	NKX2-2	NM_001077632.1	NM_001077632.1	ILMN_3129849	0	0	2	147010021	blue	red	0.557854958	0.295603095	0.262251863	0.033351233	0.105712107	0.066518545	0.039193562	0.027324983
ILMN_184927	ILMN_320828	LOC100047963	XM_001479238.1	XM_001479238.1	ILMN_2437513	7.68E-10	0	1	158585177	blue	darkturquoise	0.363105711	0.295319715	0.067785995	0.22753372	0.905456686	0.447543069	0.457913617	-0.010370547
ILMN_209978	ILMN_209978	TACC2	scl000285.1_4	NM_206856.1	ILMN_1225058	0	0	7	137818129	blue	grey	2.788908444	0.293536903	2.495371541	-2.201834639	1.066401637	0.870243328	0.19615831	0.674085018
ILMN_219262	ILMN_219262	HMGB3	NM_008253.3	NM_008253.3	ILMN_1241213	0	0	20	68813088	blue	grey	3.2717961	0.293116677	2.978679423	-2.685562746	2.351601958	1.70168259	0.649919368	1.051763223
ILMN_208826	ILMN_312862	LOC100041187	XM_001475935.1	XM_001475935.1	ILMN_2589902	0	0	7	110458412	blue	grey	3.866116309	0.293107587	3.573008721	-3.279901134	2.441868971	1.777205619	0.664663352	1.112542267
ILMN_213491	ILMN_213491	ANKRD36	NM_023816.2	NM_023816.2	ILMN_2830257	0	0	11	5543697	blue	grey	0.785224969	0.292926638	0.492298331	-0.199371693	0.01808107	0.016157583	0.001923487	0.014234096
ILMN_235731	ILMN_235731	LDB3	NM_001039074.2	NM_001039074.2	ILMN_3071312	0	0	14	35401707	blue	grey	3.016266856	0.292819719	2.723447137	-2.430627418	0.914215048	0.719911884	0.194303165	0.525608719
ILMN_218185	ILMN_218185	KLRK1	NM_033078.2	NM_033078.2	ILMN_1236317	0	0	6	129578054	blue	grey	2.416385853	0.291598336	2.124787517	-1.833189182	0.735399655	0.578370048	0.157029607	0.421340441
ILMN_221927	ILMN_221927	3110050N22RIK	scl26633.7.1_20	NM_173181.1	ILMN_2761169	0	4.46E-08	3	7553488	blue	brown	0.363247153	0.291537171	0.071709982	0.219827189	0.244978526	0.098668529	0.146309997	-0.047641468
ILMN_212064	ILMN_212064	PFKL	NM_008826.3	NM_008826.3	ILMN_1236539	0	0	10	77453440	blue	blue	1.097429086	0.291462564	0.805966521	-0.514503957	6.943981504	4.847277386	2.096704117	2.750573269
ILMN_215468	ILMN_215468	OLFR1420	NM_146410.1	NM_146410.1	ILMN_2659916	0	0	19	11971072	blue	grey	0.683042523	0.291158895	0.391883628	-0.100724733	0.114658164	0.093956327	0.020701837	0.07325449
ILMN_190183	ILMN_245237	CD8B1	NM_009858.2	NM_009858.2	ILMN_2664929	0	0	6	71287136	blue	green	3.994248827	0.290993605	3.703255222	-3.412261618	15.30585802	3.746841945	11.55901607	-7.812174129
ILMN_209246	ILMN_209246	CORIN	NM_016869.2	NM_016869.2	ILMN_1236136	0	0	5	72691307	blue	grey	2.009972657	0.290886751	1.719085906	-1.428199155	0.107539053	0.07368103	0.033858023	0.039823007
ILMN_239762	ILMN_239762	MYOCD	NM_145136.2	NM_145136.2	ILMN_3072880	0	0	11	65000725	blue	grey	3.187525175	0.290568342	2.896956833	-2.606388492	5.805989747	4.270391873	1.535597874	2.734794
ILMN_212432	ILMN_310618	LOC100041729	XM_001477654.1	XM_001477654.1	ILMN_1231037	0	0	14	42297843	blue	grey	0.575281137	0.290458512	0.284822625	0.005635886	0.850759829	0.646125067	0.204634762	0.441490305
ILMN_219344	ILMN_219344	PSMC1	scl019179.9_9		ILMN_2707503	0	0			blue	black	0.414298604	0.29042647	0.123872135	0.166554335	0.933689263	0.318358125	0.615331138	-0.296973014
ILMN_210597	ILMN_210597	KCNE1	NM_008424.2	NM_008424.2	ILMN_2921901	0	0	16	92235261	blue	grey	1.750552537	0.290107725	1.460444812	-1.170337087	2.321000094	1.784413366	0.536586728	1.247826638
ILMN_241687	ILMN_241687	GM1967	NM_001033452.2	NM_001033452.2	ILMN_2787817	0	0	2	93697115	blue	grey	1.353969915	0.289766471	1.064203444	-0.774436973	3.913433482	2.906888737	1.006544745	1.900343992
ILMN_216537	ILMN_216537	MED8	NM_020000.2	NM_020000.2	ILMN_2672208	4.50E-11	0	4	118086379	blue	darkturquoise	0.522601189	0.289045969	0.23355522	0.055490749	0.702963503	0.197483679	0.505479824	-0.307996145
ILMN_219437	ILMN_219437	F7	NM_010172.2	NM_010172.2	ILMN_2708871	0	0	8	13035198	blue	grey	4.584957314	0.28747242	4.297484894	-4.010012474	5.213152508	3.789032667	1.424119841	2.364912826
ILMN_221108	ILMN_221108	LGALS8	NM_018886.2	NM_018886.2	ILMN_2828677	0	0	13	12493980	blue	brown	0.568375547	0.287085667	0.28128988	0.005795787	1.014486001	0.680225218	0.334260783	0.345964435
ILMN_254174	ILMN_254174	AHNAK2	NM_001033476.1	NM_001033476.1	ILMN_3161105	0	0	12	114010628	blue	grey	4.864818145	0.286410456	4.578407689	-4.291997233	2.020769822	1.516904747	0.503865075	1.013039673
ILMN_223623	ILMN_223623	OLFR1502	NM_146797.1	NM_146797.1	ILMN_2873220	0	0	19	13936731	blue	grey	1.174397258	0.286076589	0.888320669	-0.60224408	0.023039574	0.013093615	0.009945958	0.003147657
ILMN_219105	ILMN_219105	CNOT2	NM_028082.1	NM_028082.1	ILMN_1241657	0	0	10	115922709	blue	brown	0.439046245	0.285414225	0.153632021	0.131782204	1.063218711	0.408419371	0.654799339	-0.246379968
ILMN_214103	ILMN_214103	OLFR1440	NM_146684.1	NM_146684.1	ILMN_1243205	0	0	19	12469399	blue	green	1.370630387	0.285324177	1.08530621	-0.799982033	19.37046756	4.77045298	14.60001458	-9.8295616
ILMN_232397	ILMN_232397	RIC3	NM_001038624.1	NM_001038624.1	ILMN_3072117	0	0	7	116178625	blue	grey	1.163403273	0.284984713	0.87841856	-0.593433847	0.273595501	0.107450862	0.166144639	-0.058693777
ILMN_218069	ILMN_218069	NOTCH1	NM_008714.2	NM_008714.2	ILMN_1241915	0	0	2	26313589	blue	royalblue	1.113072049	0.284935409	0.82813664	-0.543201232	3.0169838	0.322293132	2.694690668	-2.372397535
ILMN_211675	ILMN_211675	ICAM2	NM_010494.1	NM_010494.1	ILMN_2618408	0	0	11	106239033	blue	grey	0.681274189	0.28461185	0.396662339	-0.11205049	0.07347689	0.052089257	0.021387633	0.030701624
ILMN_193133	ILMN_260687	SHH	NM_009170.2	NM_009170.2	ILMN_2610013	0	0	5	28783898	blue	grey	4.091194695	0.284421437	3.806773258	-3.522351822	0.08322802	0.022892921	0.060335099	-0.037442178
ILMN_190442	ILMN_239488	AMFR	NM_011787.2	NM_011787.2	ILMN_2722902	0	0	8	96496093	blue	cyan	0.618995119	0.28390629	0.335088829	-0.051182539	0.779621305	0.031788861	0.747832444	-0.716043583
ILMN_191873	ILMN_191873	UPK2	NM_009476.2	NM_009476.2	ILMN_1258907	0	0	9	44260852	blue	grey	2.769354994	0.283053454	2.48630154	-2.203248086	5.583719106	4.229193639	1.354525468	2.874668171
ILMN_184543	ILMN_253301	CAMK1D	NM_177343.3	NM_177343.3	ILMN_1220441	0	0	2	5218077	blue	grey	1.194050785	0.281979326	0.912071459	-0.630092132	0.096640552	0.024916567	0.071723984	-0.046807417
ILMN_255240	ILMN_255240	ALS2CR13	NM_001037725.1	NM_001037725.1	ILMN_3013787	0	0	1	59857600	blue	green	1.933215608	0.28162187	1.651593738	-1.369971868	12.92391743	3.074205678	9.84971175	-6.775506072
ILMN_219868	ILMN_219868	4930478A21RIK	NM_183109.2	NM_183109.2	ILMN_2797098	0	0	15	100123034	blue	grey	2.092750459	0.280954558	1.811795901	-1.530841343	0.396960511	0.321105115	0.075855396	0.245249719
ILMN_192181	ILMN_192181	TMEM27	NM_020626.2	NM_020626.2	ILMN_2485729	0	0	20	160546360	blue	magenta	1.33846204	0.280466255	1.057995785	-0.777529529	0.297606199	0.204329105	0.093277094	0.111052012
ILMN_188946	ILMN_188946	UNG	NM_011677.2	NM_011677.2	ILMN_3056503	0	0	5	114581171	blue	grey	1.499821815	0.278853767	1.220968048	-0.942114282	0.204903813	0.177388241	0.027515571	0.14987267
ILMN_229405	ILMN_229405	SF3B5	NM_175102.3	NM_175102.3	ILMN_2975956	0	0	10	12728782	blue	grey	1.153549722	0.278792894	0.874756828	-0.595963934	0.07174637	0.044452373	0.027293998	0.017158375
ILMN_235821	ILMN_235821	V1RC29	NM_134184.2	NM_134184.2	ILMN_2891481	0	0	6	57272933	blue	grey	2.553142834	0.278692267	2.274450567	-1.9957583	0.634851501	0.499042619	0.135808882	0.363233738
ILMN_231642	ILMN_231642	9130409I23RIK	NM_001033819.1	NM_001033819.1	ILMN_2830666	0	0	1	182897009	blue	grey	1.497448901	0.277960026	1.219488874	-0.941528848	0.445744179	0.371837169	0.07390701	0.29793016
ILMN_218876	ILMN_218876	PP11R	NM_008902.2	NM_008902.2	ILMN_1238109	0	0	15	97541543	blue	grey	2.660537568	0.277881523	2.382656046	-2.104774523	1.591765875	1.169228971	0.422536904	0.746692067
ILMN_253705	ILMN_253705	TEX24	NM_001013609.1	NM_001013609.1	ILMN_2785857	0	0	8	28459324	blue	grey	0.349789364	0.277862115	0.071927249	0.205934867	0.032460306	0.023879576	0.00858073	0.015298845
ILMN_222132	ILMN_222132	MTAP7D3	NM_177293.3	NM_177293.3	ILMN_1242359	0	0	20	54051171	blue	grey	1.486722647	0.277216609	1.209506038	-0.932289429	0.262725141	0.204165215	0.058559927	0.145605288
ILMN_196733	ILMN_196733	HIST1H2AF	NM_175661.1	NM_175661.1	ILMN_1219574	0	0	13	23626121	blue	grey	0.743180534	0.277178042	0.466002492	-0.18882445	0.576077874	0.479316299	0.096761574	0.382554725
ILMN_211735	ILMN_211735	COQ6	NM_172582.2	NM_172582.2	ILMN_2766720	0	0	12	85714640	blue	red	0.785720403	0.277175415	0.508544988	-0.231369573	0.578075953	0.266422701	0.311653252	-0.045230551
ILMN_231406	ILMN_231406	CN716893	NM_001033492.2	NM_001033492.2	ILMN_3113629	0	0	20	83496113	blue	grey	2.809925519	0.276685006	2.533240514	-2.256555508	0.936746987	0.670386976	0.266360011	0.404026966
ILMN_247171	ILMN_247171	GM249	NM_001045521.1	NM_001045521.1	ILMN_3002543	0	0	11	59186375	blue	grey	1.21857732	0.276607799	0.941969521	-0.665361722	0.019712257	0.013717354	0.005994902	0.007722452
ILMN_235588	ILMN_235588	CNOT4	NM_016877.2	NM_016877.2	ILMN_2828302	0	0	6	34975396	blue	brown	0.648239059	0.275683068	0.372555991	-0.096872923	2.064094596	0.846117807	1.217976789	-0.371858981
ILMN_208636	ILMN_208636	ASZ1	NM_023729.2	NM_023729.2	ILMN_2872745	0	0	6	18025350	blue	grey	0.800360304	0.274958683	0.525401622	-0.250442939	0.040951642	0.0228635	0.018088142	0.004775357
ILMN_220669	ILMN_220669	PLK2	NM_152804.1	NM_152804.1	ILMN_1260448	0	0	13	111190807	blue	black	0.437981756	0.274760146	0.163221609	0.111538537	0.91030179	0.290362412	0.619939378	-0.329576966
ILMN_189751	ILMN_189751	RAD51AP1	scl28389.9_143		ILMN_2753226	0	0	6	126875000	blue	grey	0.606342483	0.274559518	0.331782965	-0.057223446	0.084571134	0.06649054	0.018080594	0.048409945
ILMN_199410	ILMN_199410	OLFR478	NM_146734.1	NM_146734.1	ILMN_2740015	0	0	7	115175234	blue	green	2.491240872	0.273110079	2.218130793	-1.945020713	10.17117926	2.709270527	7.461908736	-4.752638209
ILMN_218218	ILMN_218218	SLC18A3	NM_021712.2	NM_021712.2	ILMN_1247491	0	0	14	33276269	blue	blue	4.399494354	0.272691165	4.126803189	-3.854112023	2.893273819	2.754090963	0.139182856	2.614908108
ILMN_193058	ILMN_193058	4833422F24RIK	scl18331.3_2		ILMN_2493715	0	0	2	165219984	blue	grey	3.413913777	0.272643229	3.141270548	-2.86862732	0.084299984	0.06962468	0.014675304	0.054949376
ILMN_209030	ILMN_209030	2610510B01RIK	scl48851.29.1_19	XM_354972.1	ILMN_1217562	0	0	16	93740239	blue	grey	1.922591703	0.270901599	1.651690104	-1.380788505	2.073649911	1.576441013	0.497208898	1.079232115
ILMN_215391	ILMN_215391	AK122525	NM_199028.1	NM_199028.1	ILMN_1237245	0	0	10	43198968	blue	grey	2.20474017	0.270484754	1.934255415	-1.663770661	0.094926125	0.078734714	0.01619141	0.062543304
ILMN_224667	ILMN_224667	LOC381936	NM_001037248.1	NM_001037248.1	ILMN_3106932	0	0	7	22422875	blue	grey	4.389283367	0.269722504	4.119560864	-3.84983836	0.976366556	0.715461283	0.260905273	0.45455601
ILMN_240422	ILMN_240422	IFNZ	NM_197889.1	NM_197889.1	ILMN_3021483	0	0	4	88253494	blue	grey	1.08505823	0.269608213	0.815450016	-0.545841803	0.032956348	0.025090223	0.007866125	0.017224098
ILMN_214850	ILMN_214850	HSD3B2	NM_153193.2	NM_153193.2	ILMN_1214838	0	0	3	98515360	blue	grey	1.443299911	0.269403452	1.173896459	-0.904493007	3.168403615	2.36830933	0.800094285	1.568215045
ILMN_236393	ILMN_236393	EG385328	NM_001034100.1	NM_001034100.1	ILMN_2854888	0	0	20	13788524	blue	grey	2.876117054	0.26906069	2.607056364	-2.337995674	0.071094783	0.059678231	0.011416552	0.04826168
ILMN_241589	ILMN_241589	AW146299	NM_001013774.1	NM_001013774.1	ILMN_3048509	0	0	5	145237360	blue	grey	1.165166004	0.268487958	0.896678046	-0.628190087	0.033499713	0.02856633	0.004933383	0.023632946
ILMN_221434	ILMN_221434	ACOX3	NM_030721.2	NM_030721.2	ILMN_2949844	0	0	5	35956166	blue	darkgrey	0.661770866	0.267731713	0.394039154	-0.126307441	0.287536142	0.092256835	0.195279306	-0.103022471
ILMN_216747	ILMN_216747	TCF12	NM_011544.2	NM_011544.2	ILMN_1215928	0	0	9	71693561	blue	brown	0.792156948	0.26772641	0.524430538	-0.256704128	0.103788364	0.037401601	0.066386762	-0.028985161
ILMN_218779	ILMN_218779	CPHX	NM_175342.3	NM_175342.3	ILMN_1218639	0	0	14	26775462	blue	grey	2.734880395	0.267016352	2.467864043	-2.200847692	2.62165361	1.951162316	0.670491294	1.280671023
ILMN_246563	ILMN_246563	LMNA	NM_001002011.1	NM_001002011.1	ILMN_3121891	0	0	3	88288033	blue	blue	0.614696548	0.266460254	0.348236294	-0.08177604	5.464405934	4.549035266	0.915370667	3.633664599
ILMN_221993	ILMN_221993	BCAR1	NM_009954.2	NM_009954.2	ILMN_2743133	0	0	8	114234521	blue	grey	0.578004483	0.266305278	0.311699205	-0.045393927	0.005797201	0.002171538	0.003625664	-0.001454126
ILMN_201533	ILMN_201533	RNF12	NM_011276.3	NM_011276.3	ILMN_2684450	0	0	20	101156041	blue	grey	0.407333423	0.265711178	0.141622245	0.124088932	0.048749563	0.014778823	0.033970741	-0.019191918
ILMN_248093	ILMN_248093	V1RH21	NM_134244.1	NM_134244.1	ILMN_2856063	0	0	13	22420123	blue	grey	2.877289993	0.265621129	2.611668864	-2.346047735	1.263432567	0.997794444	0.265638123	0.73215632
ILMN_244033	ILMN_244033	NDRG2	NM_013864.1	NM_013864.1	ILMN_3001650	0	0	14	52525715	blue	brown	0.4838547	0.265508349	0.218346351	0.047161997	1.092044715	0.462557867	0.629486849	-0.166928982
ILMN_219198	ILMN_219198	FAM119A	NM_025964.3	NM_025964.3	ILMN_2705570	0	0	1	64653117	blue	darkturquoise	0.317462111	0.265170913	0.052291198	0.212879715	4.406031308	1.57104093	2.834990378	-1.263949448
ILMN_212821	ILMN_225858	PHF20L1	XM_989935.1	XM_989935.1	ILMN_2630739	0	0	15	66455328	blue	pink	0.43988782	0.265097536	0.174790283	0.090307253	0.138617071	0.099873652	0.03874342	0.061130232
ILMN_193720	ILMN_241100	WDR75	NM_028599.2	NM_028599.2	ILMN_2524043	0	0	1	45879317	blue	black	0.445902229	0.264928765	0.180973464	0.083955302	1.112953645	0.179673454	0.933280191	-0.753606738
ILMN_199399	ILMN_199399	OLFR393	NM_147008.1	NM_147008.1	ILMN_1237487	0	0	11	73660969	blue	grey	3.824282569	0.263669474	3.560613095	-3.296943622	1.13946622	0.86595812	0.2735081	0.59245002
ILMN_216752	ILMN_216752	CAPZA2	NM_007604.2	NM_007604.2	ILMN_2698330	0	0	6	17616082	blue	grey	1.82241728	0.263270569	1.559146711	-1.295876142	2.302701863	1.76469323	0.538008633	1.226684597
ILMN_188895	ILMN_191724	V1RC26	NM_134181.1	NM_134181.1	ILMN_2456634	0	0	6	57340094	blue	grey	3.712705546	0.263110487	3.449595059	-3.186484572	1.424370664	1.141220748	0.283149916	0.858070832
ILMN_227272	ILMN_227272	NDP52	NM_029755.1	NM_029755.1	ILMN_2858587	0	0			blue	grey	0.326567022	0.262174136	0.064392886	0.19778125	0.04393949	0.032604157	0.011335334	0.021268823
ILMN_214254	ILMN_214254	NLRP5	NM_011860.2	NM_011860.2	ILMN_3152906	0	0	7	24226833	blue	grey	3.381176143	0.260278452	3.12089769	-2.860619238	5.644829883	4.228851182	1.415978701	2.812872481
ILMN_222833	ILMN_222833	OLFR223	NM_146429.1	NM_146429.1	ILMN_1223993	0	0	11	59402972	blue	grey	0.787675968	0.260147779	0.527528189	-0.26738041	0.952618937	0.742101541	0.210517396	0.531584145
ILMN_220270	ILMN_220270	LRDD	NM_022654.1	NM_022654.1	ILMN_2992009	0	0	7	148624603	blue	grey	1.409794762	0.259695019	1.150099743	-0.890404724	0.05695806	0.01912218	0.03783588	-0.0187137
ILMN_217933	ILMN_217933	IDI2	NM_177197.4	NM_177197.4	ILMN_1216803	0	0	13	8959941	blue	grey	1.056457356	0.259366305	0.797091051	-0.537724746	1.35770945	1.024691814	0.333017636	0.691674178
ILMN_214073	ILMN_214073	H47	NM_024439.3	NM_024439.3	ILMN_2712557	0	9.12E-06	7	73233805	blue	red	1.242857298	0.259181339	0.98367596	-0.724494621	0.776245794	0.316453905	0.459791889	-0.143337984
ILMN_190114	ILMN_190114	TUBA3A	NM_009446.2	NM_009446.2	ILMN_2491565	0	0	6	125232383	blue	grey	3.581011475	0.259016706	3.321994769	-3.062978063	2.581540744	1.963438708	0.618102036	1.345336671
ILMN_210872	ILMN_210872	MRPL10	NM_026154.1	NM_026154.1	ILMN_2822621	7.89E-18	3.38E-11	11	96910181	blue	grey	0.769309396	0.258531535	0.510777861	-0.252246326	0.359892974	0.255682536	0.104210437	0.151472099
ILMN_192302	ILMN_192302	UBXN6	NM_024432.2	NM_024432.2	ILMN_2876579	0	0	17	56208103	blue	red	0.761791122	0.257672046	0.504119076	-0.24644703	0.453523371	0.32024493	0.133278441	0.186966489
ILMN_218307	ILMN_218307	CD97	NM_011925.1	NM_011925.1	ILMN_2814168	0	0	8	86247615	blue	grey	1.572409451	0.257396956	1.315012495	-1.057615539	0.105644928	0.084315396	0.021329532	0.062985864
ILMN_213370	ILMN_213370	MAPK15	NM_177922.2	NM_177922.2	ILMN_2859377	0	0	15	75829018	blue	grey	2.752533505	0.257361851	2.495171654	-2.237809803	0.063334352	0.048213357	0.015120995	0.033092362
ILMN_243085	ILMN_243085	HIVEP3	NM_010657.3	NM_010657.3	ILMN_3072769	0	0	4	119807499	blue	grey	0.659822779	0.257254131	0.402568649	-0.145314518	0.050487805	0.03982875	0.010659055	0.029169695
ILMN_222007	ILMN_222007	LBXCOR1	NM_172446.2	NM_172446.2	ILMN_1252868	0	0	9	62986342	blue	grey	3.374158989	0.255809059	3.118349931	-2.862540872	3.399479867	2.626634954	0.772844913	1.853790042
ILMN_223296	ILMN_223296	PLEC1	NM_201394.1	NM_201394.1	ILMN_3035667	0	0	15	76025885	blue	grey	2.926170138	0.25572286	2.670447278	-2.414724418	3.372868352	2.60548541	0.767382942	1.838102467
ILMN_192999	ILMN_192999	V1RC28	NM_134183.1	NM_134183.1	ILMN_2493240	0	0	6	57793869	blue	grey	0.406950028	0.255191196	0.151758832	0.103432364	0.011059806	0.009918036	0.001141769	0.008776267
ILMN_215434	ILMN_215434	ZFAND2B	NM_026846.2	NM_026846.2	ILMN_2763951	0	0	1	75168025	blue	grey	0.631010268	0.255148172	0.375862095	-0.120713923	0.037949951	0.007937559	0.030012392	-0.022074834
ILMN_215951	ILMN_215951	CHST3	NM_016803.2	NM_016803.2	ILMN_2864172	0	0	10	59644632	blue	midnightblue	2.877447692	0.254302528	2.623145165	-2.368842637	0.293473146	0.030293579	0.263179567	-0.232885988
ILMN_219372	ILMN_219372	AIRE	NM_009646.1	NM_009646.1	ILMN_1213787	0	0	10	77502430	blue	grey	2.886008	0.254200286	2.631807713	-2.377607427	3.924887585	2.845751495	1.07913609	1.766615405
ILMN_219271	ILMN_219271	CDH26	NM_198656.1	NM_198656.1	ILMN_2706531	0	0	2	178207105	blue	grey	2.396323651	0.253574128	2.142749523	-1.889175395	0.962663015	0.758871029	0.203791986	0.555079043
ILMN_213821	ILMN_232956	LOC677144	XM_001004138.1	XM_001004138.1	ILMN_2641150	0	0			blue	grey	0.442950692	0.253464036	0.189486657	0.063977379	0.100872051	0.046363824	0.054508228	-0.008144404
ILMN_221867	ILMN_221867	UBIAD1	NM_027873.2	NM_027873.2	ILMN_1243170	0	0	4	147808906	blue	grey	0.493436515	0.251050325	0.242386189	0.008664136	0.032114243	0.012130577	0.019983666	-0.00785309
ILMN_210986	ILMN_210986	GCET2	NM_008099.2	NM_008099.2	ILMN_2979702	0	0	16	45541788	blue	grey	1.945279455	0.250995934	1.694283521	-1.443287587	0.749986412	0.567106816	0.182879596	0.384227219
ILMN_210067	ILMN_210067	SNRK	NM_133741.1	NM_133741.1	ILMN_2835287	0	0	9	122078708	blue	brown	0.589557645	0.250395277	0.339162368	-0.088767091	1.404970495	1.032198641	0.372771854	0.659426787
ILMN_215269	ILMN_215269	SPRR2A	NM_011468.4	NM_011468.4	ILMN_3071908	0	0	3	92026199	blue	grey	0.752043359	0.249735563	0.502307797	-0.252572234	0.164292138	0.128361989	0.035930148	0.092431841
ILMN_249842	ILMN_249842	OLFR1307	NM_001011787.1	NM_001011787.1	ILMN_3161714	0	0	2	111784873	blue	grey	2.619132361	0.249592279	2.369540081	-2.119947802	7.151738951	5.056945346	2.094793605	2.962151741
ILMN_200664	ILMN_200664	LOC381801	XM_355803.1	XM_355803.1	ILMN_2539564	0	0			blue	white	0.80918538	0.249073092	0.560112288	-0.311039197	1.151552983	0.224584288	0.926968695	-0.702384406
ILMN_237815	ILMN_237815	39882	NM_001039242.1	NM_001039242.1	ILMN_3161404	0	0	11	105263025	blue	darkturquoise	1.20600506	0.249044863	0.956960197	-0.707915335	0.204610213	0.026565436	0.178044777	-0.151479341
ILMN_220341	ILMN_220341	OLFR136	NM_146807.1	NM_146807.1	ILMN_2720846	0	0	17	38472855	blue	darkgreen	2.29478681	0.248974296	2.045812514	-1.796838218	4.951072537	0.096851653	4.854220884	-4.757369231
ILMN_222909	ILMN_222909	UMODL1	NM_177465.4	NM_177465.4	ILMN_2756615	0	0	17	31147005	blue	grey	3.750377817	0.24863863	3.501739187	-3.253100557	4.277057295	3.127379418	1.149677878	1.97770154
ILMN_214276	ILMN_214276	INPP4A	NM_030266.2	NM_030266.2	ILMN_2752808	0	0	1	37464976	blue	grey	1.383330251	0.24819738	1.135132872	-0.886935492	0.894632498	0.678855845	0.215776653	0.463079191
ILMN_223666	ILMN_223666	FOXD3	NM_010425.3	NM_010425.3	ILMN_1216212	0	0	4	99325244	blue	grey	2.458917398	0.247426367	2.21149103	-1.964064663	0.072796197	0.060753893	0.012042304	0.048711589
ILMN_196408	ILMN_228893	2610021K21RIK	NM_030172.2	NM_030172.2	ILMN_2660136	0	0	12	100956086	blue	grey	3.49027669	0.246866594	3.243410096	-2.996543503	5.429104462	3.968318328	1.460786134	2.507532193
ILMN_211787	ILMN_211787	KLHL6	NM_183390.1	NM_183390.1	ILMN_2840514	0	0	16	19946621	blue	grey	0.497591022	0.246201883	0.251389138	-0.005187255	0.161150027	0.075345361	0.085804666	-0.010459306
ILMN_217099	ILMN_217099	NOLA2	NM_026631.1	NM_026631.1	ILMN_2880634	0	0	11	51466911	blue	grey	2.819761594	0.245766047	2.573995547	-2.3282295	1.68286376	1.315986503	0.366877257	0.949109247
ILMN_248234	ILMN_248234	OLFR985	NM_146855.1	NM_146855.1	ILMN_3009110	0	0	9	39935080	blue	grey	2.232454615	0.245721916	1.9867327	-1.741010784	3.740035824	2.915396115	0.824639709	2.090756406
ILMN_211387	ILMN_211387	ATG10	NM_025770.3	NM_025770.3	ILMN_1222865	0	0	13	91180473	blue	red	0.555315942	0.245502647	0.309813295	-0.064310648	0.372284636	0.163098917	0.209185719	-0.046086802
ILMN_246727	ILMN_246727	THNSL2	NM_001033929.1	NM_001033929.1	ILMN_3147331	0	0	6	71078646	blue	red	0.440265516	0.244459448	0.195806068	0.04865338	0.532538053	0.124428536	0.408109517	-0.283680981
ILMN_216385	ILMN_216385	FSHR	NM_013523.2	NM_013523.2	ILMN_2932141	0	0	17	89384343	blue	green	3.457607963	0.243843479	3.213764484	-2.969921005	15.2489269	3.640119846	11.60880705	-7.968687209
ILMN_209168	ILMN_209168	IQCF3	NM_026645.2	NM_026645.2	ILMN_2787448	0	0	9	106402545	blue	grey	1.735387176	0.243790712	1.491596464	-1.247805752	0.257880008	0.17232621	0.085553799	0.086772411
ILMN_199368	ILMN_199368	MLZE	NM_031378.1	NM_031378.1	ILMN_2730216	0	0	15	63635203	blue	grey	1.922517626	0.242863766	1.67965386	-1.436790094	0.214978043	0.175953655	0.039024387	0.136929268
ILMN_210921	ILMN_210921	GPR84	NM_030720.1	NM_030720.1	ILMN_2991255	0	0	15	103138711	blue	grey	1.831841849	0.242178048	1.589663801	-1.347485752	0.072663685	0.031504347	0.041159338	-0.009654991
ILMN_242198	ILMN_242198	CASS4	NM_001080820.1	NM_001080820.1	ILMN_3138107	0	0	2	172253276	blue	grey	3.158077643	0.242126858	2.915950785	-2.673823927	0.805271154	0.657908713	0.147362441	0.510546272
ILMN_223007	ILMN_223007	PRTN3	NM_011178.2	NM_011178.2	ILMN_2758029	0	0	10	79345591	blue	blue	1.078040545	0.241316032	0.836724512	-0.59540848	0.344396461	0.178363683	0.166032778	0.012330905
ILMN_223661	ILMN_223661	IFNE1	NM_177348.2	NM_177348.2	ILMN_1255754	0	0	4	88525665	blue	grey	0.417609444	0.241017591	0.176591854	0.064425737	0.010142965	0.003551485	0.00659148	-0.003039996
ILMN_214142	ILMN_214142	LSG1	NM_178069.5	NM_178069.5	ILMN_1239569	0	0	16	30561842	blue	brown	0.719339435	0.24098999	0.478349445	-0.237359455	0.619857092	0.274070456	0.345786636	-0.071716181
ILMN_237384	ILMN_237384	ABCA14	NM_026458.3	NM_026458.3	ILMN_2856262	0	0	7	127462989	blue	blue	2.883935596	0.240970194	2.642965402	-2.401995208	0.093720505	0.062523753	0.031196752	0.031327001
ILMN_214068	ILMN_214068	CD200R2	NM_206535.1	NM_206535.1	ILMN_2688182	0	0	16	44909262	blue	grey	0.652482671	0.240967333	0.411515338	-0.170548004	0.257195484	0.211265691	0.045929793	0.165335898
ILMN_220444	ILMN_220444	NOS2	NM_010927.3	NM_010927.3	ILMN_1223499	0	0	11	78773181	blue	grey	2.265980628	0.240662156	2.025318471	-1.784656315	0.138256016	0.109936988	0.028319028	0.08161796
ILMN_244723	ILMN_244723	OTTMUSG00000000971	NM_001081957.1	NM_001081957.1	ILMN_2864309	0	0	11	83517604	blue	grey	3.075897568	0.240560917	2.83533665	-2.594775733	0.630253399	0.48433557	0.145917829	0.33841774
ILMN_193462	ILMN_227388	DIAP2	NM_017398.2	NM_017398.2	ILMN_2646197	0	0	20	126863173	blue	grey	2.360212265	0.238850234	2.121362032	-1.882511798	1.277947011	1.003115179	0.274831831	0.728283348
ILMN_208877	ILMN_208877	GUCY1B3	NM_017469.3	NM_017469.3	ILMN_1250403	0	0	3	81836343	blue	black	0.846881578	0.238272049	0.608609529	-0.37033748	2.740479703	1.13272823	1.607751473	-0.475023243
ILMN_189803	ILMN_189803	WDR40A	NM_026893.2	NM_026893.2	ILMN_1248522	0	0	4	41238605	blue	grey	0.352216745	0.238187386	0.114029358	0.124158028	0.722200639	0.570167795	0.152032844	0.418134951
ILMN_212396	ILMN_212396	RAI12	NM_018740.1	NM_018740.1	ILMN_2891573	0	0	11	69788558	blue	red	1.106969921	0.23666956	0.870300361	-0.6336308	0.372681971	0.321309713	0.051372258	0.269937455
ILMN_208732	ILMN_208732	RAB8B	NM_173413.2	NM_173413.2	ILMN_2588995	0	0	9	66691606	blue	blue	0.386084772	0.235950341	0.150134431	0.08581591	0.45598275	0.317902787	0.138079963	0.179822823
ILMN_217467	ILMN_217467	OLFR308	NM_146621.1	NM_146621.1	ILMN_2800549	0	0	7	93469937	blue	grey	1.160121907	0.235925372	0.924196535	-0.688271163	0.752095477	0.574020663	0.178074814	0.395945849
ILMN_215710	ILMN_215710	PTPRF	scl0019268.1_215	NM_011213.1	ILMN_1219189	0	0	4	117898627	blue	grey	2.094609853	0.235863716	1.858746137	-1.622882421	1.868192366	1.455367191	0.412825175	1.042542017
ILMN_211916	ILMN_259058	AUTS2	XM_001052036.1	XM_001052036.1	ILMN_2675765	0	0	5	132244281	blue	grey	0.546727448	0.235262088	0.31146536	-0.076203272	0.108179597	0.05732692	0.050852677	0.006474244
ILMN_257190	ILMN_257190	KRTAP5-5	NM_001037822.1	NM_001037822.1	ILMN_3007540	0	0	7	149414923	blue	grey	0.310339942	0.235162788	0.075177153	0.159985635	0.003264034	0.002401872	0.000862162	0.001539711
ILMN_219105	ILMN_219105	CNOT2	NM_028082.1	NM_028082.1	ILMN_2704360	0	0	10	115922712	blue	brown	0.359797401	0.235144365	0.124653037	0.110491328	0.785659126	0.353080883	0.432578244	-0.079497361
ILMN_199877	ILMN_241195	UBE2U	NM_001033773.3	NM_001033773.3	ILMN_1238785	0	0	4	100222489	blue	grey	3.19692098	0.235114672	2.961806308	-2.726691635	0.424175783	0.316759098	0.107416685	0.209342414
ILMN_213495	ILMN_213495	BC013529	NM_145418.3	NM_145418.3	ILMN_2637630	0	0	10	7487771	blue	brown	0.342052549	0.234810177	0.107242372	0.127567804	4.243638618	2.959209945	1.284428673	1.674781272
ILMN_187502	ILMN_249540	2500003M10RIK	NM_023215.5	NM_023215.5	ILMN_1228394	0	0	3	90302987	blue	grey	1.043607293	0.234557807	0.809049486	-0.57449168	0.583219269	0.402299849	0.180919421	0.221380428
ILMN_245068	ILMN_245068	SHF	NM_001013829.2	NM_001013829.2	ILMN_3163419	0	0	2	122175003	blue	grey	0.418781948	0.2336357	0.185146248	0.048489452	0.133110907	0.018877467	0.114233441	-0.095355974
ILMN_223818	ILMN_232245	LIF	NM_008501.2	NM_008501.2	ILMN_1234792	0	0	11	4166538	blue	grey	1.988386034	0.233521024	1.75486501	-1.521343986	1.665604224	1.316210537	0.349393687	0.966816851
ILMN_219828	ILMN_219828	4732456N10RIK	NM_177717.3	NM_177717.3	ILMN_1250860	2.32E-10	0	15	101382886	blue	grey	2.528249288	0.232740293	2.295508996	-2.062768703	0.294252102	0.235197338	0.059054764	0.176142573
ILMN_253175	ILMN_253175	GTF3C3	NM_001033194.2	NM_001033194.2	ILMN_3160529	8.58E-07	0	1	54454571	blue	magenta	0.436323265	0.232037908	0.204285357	0.027752551	0.073193165	0.008239415	0.064953749	-0.056714334
ILMN_260134	ILMN_260134	D730039F16RIK	NM_030021.1	NM_030021.1	ILMN_2912410	0	0	2	34713915	blue	grey	0.389698643	0.23200394	0.157694703	0.074309236	0.011763162	0.007653616	0.004109546	0.003544071
ILMN_235027	ILMN_235027	IFT52	NM_172150.2	NM_172150.2	ILMN_2788283	0	0	2	162737128	blue	grey	0.373432483	0.231960854	0.141471629	0.090489225	0.294759982	0.058471536	0.236288446	-0.17781691
ILMN_221103	ILMN_221103	CYP2B13	NM_007813.1	NM_007813.1	ILMN_1214531	0	0	7	26880931	blue	brown	1.854647875	0.231470407	1.623177467	-1.39170706	1.074570136	0.11144112	0.963129016	-0.851687896
ILMN_186044	ILMN_186044	TRIP6	NM_011639.2	NM_011639.2	ILMN_3009463	0	0	5	137540099	blue	magenta	0.627573726	0.230628108	0.396945619	-0.166317511	0.069971562	0.005769446	0.064202116	-0.058432669
ILMN_239015	ILMN_239015	DEFA-PS1	NR_003146.1	NR_003146.1	ILMN_2984391	0	0	8	22805564	blue	grey	3.621493992	0.230262204	3.391231788	-3.160969584	0.695650504	0.510072187	0.185578317	0.32449387
ILMN_223022	ILMN_223022	1200009F10RIK	NM_026166.2	NM_026166.2	ILMN_1255564	0	0	10	90561323	blue	grey	0.629936717	0.229347974	0.400588743	-0.17124077	0.128584892	0.105156823	0.023428069	0.081728754
ILMN_214493	ILMN_214493	2310079F23RIK	NM_030208.1	NM_030208.1	ILMN_2990041	0	0	5	35874381	blue	grey	1.781999242	0.229341649	1.552657594	-1.323315945	0.048317903	0.042035901	0.006282002	0.035753899
ILMN_224071	ILMN_316573	EG433623	XR_035583.1	XR_035583.1	ILMN_2774210	0	0	3	93433283	blue	grey	1.560959437	0.228804499	1.332154938	-1.103350439	0.233633423	0.178825776	0.054807647	0.124018128
ILMN_216606	ILMN_216606	C6	NM_016704.1	NM_016704.1	ILMN_2798129	0	0	15	4753854	blue	grey	1.059331119	0.228793508	0.830537611	-0.601744103	1.521413963	1.156591581	0.364822382	0.791769199
ILMN_216041	ILMN_216041	ABCB6	NM_023732.2	NM_023732.2	ILMN_2833596	0	0	1	75168518	blue	darkgrey	0.698247128	0.228035246	0.470211882	-0.242176636	2.793607916	1.439381879	1.354226037	0.085155842
ILMN_211578	ILMN_211578	NUDT8	NM_025529.3	NM_025529.3	ILMN_2617305	0	0	19	4001904	blue	grey	0.654210282	0.227567244	0.426643038	-0.199075794	0.062528767	0.033267581	0.029261186	0.004006395
ILMN_223026	ILMN_223026	CYP2S1	NM_028775.3	NM_028775.3	ILMN_2758264	0	0	7	26587678	blue	blue	0.692603914	0.226823206	0.465780709	-0.238957503	2.771042639	2.465912397	0.305130242	2.160782156
ILMN_246125	ILMN_246125	RING1	NM_009066.2	NM_009066.2	ILMN_2932539	9.46E-08	5.44E-06	17	34159479	blue	pink	0.495789348	0.22640233	0.269387018	-0.042984687	0.142593912	0.054070388	0.088523524	-0.034453136
ILMN_215670	ILMN_215670	2010007H12RIK	NM_027242.3	NM_027242.3	ILMN_2662283	0	0	5	138221214	blue	grey	0.775750362	0.226021019	0.549729343	-0.323708323	0.043012611	0.02146503	0.02154758	-8.26E-05
ILMN_214932	ILMN_214932	TNFAIP8L2	NM_027206.1	NM_027206.1	ILMN_2878979	0	0	3	95225051	blue	grey	0.450199307	0.22591687	0.224282437	0.001634432	0.008818865	0.006250143	0.002568722	0.003681421
ILMN_246422	ILMN_246422	OLFR804	NM_001011821.1	NM_001011821.1	ILMN_3161495	0	0	10	129142741	blue	grey	2.44419726	0.225356096	2.218841164	-1.993485068	11.07095647	8.109127736	2.961828731	5.147299006
ILMN_212110	ILMN_212110	APOL9B	NM_173743.3	NM_173743.3	ILMN_2622856	0	0	15	77566459	blue	grey	2.757545612	0.225131345	2.532414267	-2.307282923	1.969942289	1.519169045	0.450773243	1.068395802
ILMN_189442	ILMN_256225	CXCL16	NM_023158.6	NM_023158.6	ILMN_2687586	0	0	11	70272953	blue	grey	0.706197753	0.224925106	0.481272647	-0.25634754	0.459743828	0.370068136	0.089675692	0.280392444
ILMN_208798	ILMN_208798	SMEK1	NM_211355.1	NM_211355.1	ILMN_3000456	0	0	12	102278060	blue	royalblue	0.459584855	0.224901092	0.234683763	-0.009782671	3.921950833	0.399975842	3.521974991	-3.121999149
ILMN_213209	ILMN_213209	BRCA2	NM_009765.2	NM_009765.2	ILMN_2634750	0	0	5	151342305	blue	grey	0.632395494	0.224792188	0.407603307	-0.182811119	0.031490973	0.020519167	0.010971806	0.009547362
ILMN_217044	ILMN_217044	GJA5	NM_008121.2	NM_008121.2	ILMN_2908133	0	0	3	96857170	blue	grey	0.388713468	0.224768584	0.163944884	0.0608237	0.021535011	0.017219668	0.004315343	0.012904326
ILMN_197346	ILMN_227261	WFDC10	NM_001039501.2	NM_001039501.2	ILMN_2527805	0	0	2	164482582	blue	grey	1.562539262	0.223235094	1.339304168	-1.116069074	0.113082926	0.068251017	0.04483191	0.023419107
ILMN_211498	ILMN_211498	9130019P16RIK	NM_198118.1	NM_198118.1	ILMN_2616448	0	0	6	54199593	blue	grey	2.013590207	0.223206302	1.790383905	-1.567177603	0.248036573	0.190626498	0.057410075	0.133216423
ILMN_215718	ILMN_215718	SOX15	NM_009235.1	NM_009235.1	ILMN_2662811	0	0	11	69470049	blue	grey	2.815960728	0.222100921	2.593859807	-2.371758886	6.76014337	4.751138406	2.009004963	2.742133443
ILMN_215171	ILMN_215171	DDX50	NM_053183.2	NM_053183.2	ILMN_1224614	0	0	10	62090316	blue	brown	0.372663455	0.22182914	0.150834315	0.070994825	0.14856145	0.055071644	0.093489805	-0.038418161
ILMN_210427	ILMN_310627	LOC100044363	XM_001471994.1	XM_001471994.1	ILMN_2764136	3.55E-08	0	18	16780693	blue	brown	1.012579008	0.221723951	0.790855056	-0.569131105	1.244511109	0.298771277	0.945739831	-0.646968554
ILMN_232577	ILMN_232577	LRRN4CL	NM_001013019.2	NM_001013019.2	ILMN_2943270	0	0	19	8927982	blue	grey	1.962195025	0.221546552	1.740648473	-1.519101922	4.328845385	3.283995751	1.044849634	2.239146118
ILMN_210137	ILMN_210137	ZC3HC1	NM_172735.1	NM_172735.1	ILMN_2864798	0	0	6	30316667	blue	darkturquoise	0.715311128	0.221010829	0.494300299	-0.273289469	0.232385058	0.068961323	0.163423735	-0.094462412
ILMN_226026	ILMN_226026	H2-M2	NM_008204.2	NM_008204.2	ILMN_2964185	0	0	17	37622250	blue	grey	1.966819609	0.220984793	1.745834816	-1.524850024	1.137819233	0.884322219	0.253497013	0.630825206
ILMN_218019	ILMN_218019	OLFR731	NM_146363.2	NM_146363.2	ILMN_1237599	0	0	14	50857851	blue	grey	2.308956624	0.220813388	2.088143236	-1.867329848	3.384276263	2.427926018	0.956350245	1.471575773
ILMN_210066	ILMN_210066	BRD4	NM_020508.2	NM_020508.2	ILMN_1228785	0	0	17	32335704	blue	grey	1.231398773	0.220754568	1.010644205	-0.789889636	0.115973051	0.097452254	0.018520797	0.078931457
ILMN_192542	ILMN_233346	LOC665566	XM_977814.1	XM_977814.1	ILMN_2489047	0	0	4	105858703	blue	grey	0.472805364	0.220666816	0.252138548	-0.031471733	0.136717709	0.10372135	0.03299636	0.07072499
ILMN_247757	ILMN_247757	OLFR48	NM_010990.1	NM_010990.1	ILMN_2940185	0	0	2	89684429	blue	grey	2.706494455	0.220256678	2.486237776	-2.265981098	0.455695136	0.360601304	0.095093831	0.265507473
ILMN_189824	ILMN_246989	SP2	NM_030220.3	NM_030220.3	ILMN_2607612	0	0	11	96815872	blue	grey	0.536106189	0.218835985	0.317270205	-0.09843422	0.130975142	0.08756076	0.043414381	0.044146379
ILMN_221698	ILMN_221698	ACAD10	NM_028037.3	NM_028037.3	ILMN_2739219	0	0	5	122087254	blue	grey	2.342723357	0.218189841	2.124533516	-1.906343675	2.15798035	1.666552262	0.491428089	1.175124173
ILMN_213082	ILMN_213082	2310004I24RIK	NM_025510.2	NM_025510.2	ILMN_1226476	0	0	11	66851854	blue	grey	0.488318391	0.217871439	0.270446952	-0.052575513	0.129589966	0.073618619	0.055971347	0.017647272
ILMN_217587	ILMN_217587	DPEP3	NM_027960.2	NM_027960.2	ILMN_2685120	0	0	8	108497587	blue	grey	2.514521086	0.217507501	2.297013585	-2.079506083	2.592240626	2.043492987	0.548747639	1.494745347
ILMN_223098	ILMN_223098	MAP4K4	NM_008696.2	NM_008696.2	ILMN_1233116	0	0	1	40081207	blue	red	0.415073114	0.217108307	0.197964807	0.0191435	3.759760807	2.905793477	0.85396733	2.051826147
ILMN_219764	ILMN_219764	CABP4	NM_144532.2	NM_144532.2	ILMN_2713353	0	0	19	4137121	blue	grey	0.411077967	0.217090342	0.193987626	0.023102716	0.055155251	0.017535299	0.037619951	-0.020084652
ILMN_214336	ILMN_214336	HOXA10	NM_008263.1	NM_008263.1	ILMN_2672443	0	0	6	52184366	blue	grey	1.666183007	0.216701814	1.449481193	-1.232779379	0.480486309	0.383364732	0.097121577	0.286243155
ILMN_210682	ILMN_210682	FCRL1	NM_178165.2	NM_178165.2	ILMN_2608151	0	0	3	87471081	blue	grey	1.827669117	0.215719595	1.611949522	-1.396229927	0.415663299	0.309286026	0.106377272	0.202908754
ILMN_208837	ILMN_208837	SPRED2	NM_033523.2	NM_033523.2	ILMN_2969032	0	2.35E-06	11	19922363	blue	grey	0.363499175	0.215654484	0.147844691	0.067809793	0.286664678	0.172706439	0.113958239	0.0587482
ILMN_215687	ILMN_314460	LOC621824	XR_031998.1	XR_031998.1	ILMN_2736999	0	0			blue	red	0.512975481	0.215382139	0.297593342	-0.082211204	0.438038542	0.178835099	0.259203443	-0.080368344
ILMN_186592	ILMN_186592	ZFP105	NM_009544.2	NM_009544.2	ILMN_1245099	0	0	9	122839733	blue	grey	0.297970019	0.214779222	0.083190797	0.131588425	0.147281141	0.111744044	0.035537098	0.076206946
ILMN_220720	ILMN_220720	ABCG5	NM_031884.1	NM_031884.1	ILMN_2725781	0	0	17	85057712	blue	grey	2.803018592	0.214772593	2.588245999	-2.373473406	2.812661408	2.172253787	0.640407621	1.531846166
ILMN_219713	ILMN_244534	6030498E09RIK	NM_183126.2	NM_183126.2	ILMN_2775338	0	0	20	36312685	blue	grey	1.738152161	0.214662314	1.523489847	-1.308827533	0.647570704	0.525392575	0.122178129	0.403214447
ILMN_244938	ILMN_244938	H2-DMB2	NM_010388.2	NM_010388.2	ILMN_2979639	0	1.24E-07	17	34284630	blue	grey	1.690508718	0.214606691	1.475902027	-1.261295336	0.307404477	0.209723533	0.097680944	0.112042589
ILMN_219881	ILMN_219881	H19	NR_001592.1	NR_001592.1	ILMN_2906728	0	0	7	149761698	blue	grey	1.625353903	0.214421602	1.410932301	-1.196510699	1.674478613	1.277966098	0.396512515	0.881453583
ILMN_219698	ILMN_219698	RARS2	NM_181406.2	NM_181406.2	ILMN_2857581	0	0	4	34603493	blue	red	0.591671773	0.214242773	0.377429	-0.163186226	0.930178721	0.778196193	0.151982528	0.626213665
ILMN_209877	ILMN_209877	OLFR821	NM_146776.1	NM_146776.1	ILMN_2870513	0	0	10	129471492	blue	grey	2.793980312	0.214169247	2.579811065	-2.365641818	0.781414642	0.532991408	0.248423234	0.284568174
ILMN_246869	ILMN_246869	VWDE	NM_001013757.2	NM_001013757.2	ILMN_3161621	0	0			blue	grey	1.98029577	0.213547495	1.766748275	-1.55320078	3.551706258	2.552875593	0.998830666	1.554044927
ILMN_184200	ILMN_184200	TTN	scl19105.6_353	XM_130312.3	ILMN_2416670	0	0	2	76542340	blue	grey	1.798259475	0.213405666	1.584853808	-1.371448142	0.142151127	0.113608397	0.028542729	0.085065668
ILMN_222718	ILMN_222718	BC052055	NM_182636.1	NM_182636.1	ILMN_2957299	0	0	16	20511131	blue	grey	1.760805067	0.213295199	1.547509868	-1.334214669	0.288616713	0.228749784	0.059866929	0.168882855
ILMN_210724	ILMN_210724	MKLN1	NM_013791.2	NM_013791.2	ILMN_2697990	0	0	6	31457898	blue	grey	0.310443248	0.21284177	0.097601478	0.115240293	0.045551693	0.008696413	0.03685528	-0.028158866
ILMN_190785	ILMN_252535	SNX4	NM_080557.2	NM_080557.2	ILMN_3162089	0	0	16	33299315	blue	blue	0.393354247	0.212827834	0.180526414	0.03230142	0.378304716	0.242904476	0.13540024	0.107504236
ILMN_210268	ILMN_210268	TTC39A	NM_153392.1	NM_153392.1	ILMN_2603888	0	0	4	109116824	blue	grey	1.846719598	0.212545181	1.634174417	-1.421629236	0.11763275	0.10099435	0.0166384	0.084355949
ILMN_199428	ILMN_199428	OLFR159	NM_019476.1	NM_019476.1	ILMN_1213110	0	0	4	68452	blue	brown	1.83369768	0.212122313	1.621575366	-1.409453053	0.277146316	0.06686488	0.210281436	-0.143416556
ILMN_187315	ILMN_187315	ZFP326	NM_018759.1	NM_018759.1	ILMN_2996021	0	3.15E-06	5	106344343	blue	white	0.512077946	0.212121116	0.29995683	-0.087835714	1.08489379	0.222120385	0.862773406	-0.640653021
ILMN_191176	ILMN_191176	CD70	NM_011617.1	NM_011617.1	ILMN_2996338	0	0	17	56831423	blue	grey	1.514395516	0.212044371	1.302351144	-1.090306773	0.910120976	0.708615841	0.201505135	0.507110706
ILMN_210862	ILMN_210862	AGER	NM_007425.2	NM_007425.2	ILMN_1239451	0	0	17	34735883	blue	grey	2.000719159	0.211546842	1.789172317	-1.577625475	0.892640884	0.685517255	0.207123629	0.478393626
ILMN_212167	ILMN_212167	INVS	scl25451.20.1_292	NM_010569.2	ILMN_2664069	0	0	4	48434801	blue	grey	1.22638011	0.211363342	1.015016768	-0.803653427	0.024558904	0.020204953	0.004353951	0.015851002
ILMN_212750	ILMN_212750	ZFP652	NM_201609.2	NM_201609.2	ILMN_2831341	0	0	11	95611200	blue	grey	2.683835785	0.211111521	2.472724264	-2.261612743	0.293221404	0.246148368	0.047073036	0.199075332
ILMN_215814	ILMN_215814	GIP	NM_008119.2	NM_008119.2	ILMN_2986549	0	0	11	95888069	blue	grey	0.513780673	0.210653699	0.303126974	-0.092473275	0.020213166	0.008115117	0.012098048	-0.003982931
ILMN_220116	ILMN_220116	OLFR1183	NM_146529.2	NM_146529.2	ILMN_1259838	0	0	2	88302267	blue	grey	2.662903294	0.210258682	2.452644612	-2.24238593	4.266332252	3.126706359	1.139625893	1.987080466
ILMN_257433	ILMN_257433	OLFR194	NM_001005524.1	NM_001005524.1	ILMN_3161142	0	0	16	59119198	blue	grey	1.955919207	0.209848391	1.746070816	-1.536222425	2.011313628	1.552712786	0.458600842	1.094111944
ILMN_221205	ILMN_221205	CHRNA6	NM_021369.2	NM_021369.2	ILMN_2732438	0	0	8	28514212	blue	grey	2.268141273	0.209143102	2.058998171	-1.84985507	5.437671605	3.909467801	1.528203804	2.381263997
ILMN_218428	ILMN_218428	MCM4	NM_008565.2	NM_008565.2	ILMN_2752009	0	0	16	15637292	blue	grey	1.310333906	0.208782417	1.101551489	-0.892769071	0.448996872	0.340202409	0.108794463	0.231407946
ILMN_223612	ILMN_223612	ESRRA	NM_007953.2	NM_007953.2	ILMN_2972292	0	0	19	6985583	blue	blue	0.60910881	0.208413803	0.400695007	-0.192281204	1.958030675	1.560093328	0.397937347	1.162155981
ILMN_221356	ILMN_221356	COL17A1	NM_007732.1	NM_007732.1	ILMN_1216228	0	0	19	47721609	blue	brown	3.274153789	0.208257181	3.065896608	-2.857639428	1.149377285	0.364184155	0.785193131	-0.421008976
ILMN_209146	ILMN_209146	TMEM63B	NM_198167.2	NM_198167.2	ILMN_1220629	0	0	17	45810129	blue	grey	0.784080447	0.208201008	0.575879439	-0.367678431	0.044233577	0.005184712	0.039048865	-0.033864153
ILMN_215058	ILMN_215058	OLFR1388	NM_146467.1	NM_146467.1	ILMN_2655044	0	0	11	49257978	blue	grey	0.888997263	0.207887833	0.681109429	-0.473221596	0.208953473	0.17935628	0.029597193	0.149759086
ILMN_223343	ILMN_223343	BRS3	NM_009766.3	NM_009766.3	ILMN_1225682	0	0	20	54301743	blue	grey	1.141810884	0.207530761	0.934280124	-0.726749363	0.743664345	0.579677144	0.163987201	0.415689943
ILMN_209270	ILMN_209270	GATAD1	NM_026033.1	NM_026033.1	ILMN_2982097	0	0	5	3640362	blue	grey	0.837870788	0.205336211	0.632534577	-0.427198367	0.083733835	0.006593689	0.077140147	-0.070546458
ILMN_193247	ILMN_254692	SLC11A1	NM_013612.1	NM_013612.1	ILMN_2674884	0	0	1	74428385	blue	brown	0.344797003	0.205238874	0.139558129	0.065680744	0.613977478	0.066983888	0.54699359	-0.480009702
ILMN_220530	ILMN_220530	SMTNL2	NM_177776.3	NM_177776.3	ILMN_2723293	0	0	11	72204143	blue	midnightblue	1.461495278	0.205216996	1.256278282	-1.051061286	0.141678154	0.018885428	0.122792726	-0.103907298
ILMN_208809	ILMN_208809	FANCL	NM_025923.2	NM_025923.2	ILMN_2740285	0	0	11	26371342	blue	brown	0.502570991	0.204991404	0.297579587	-0.092588183	1.569386208	1.229279758	0.34010645	0.889173308
ILMN_218070	ILMN_218070	CACNA1G	NM_009783.1	NM_009783.1	ILMN_1256998	0	0	11	94270015	blue	blue	0.27823787	0.204919261	0.073318609	0.131600652	0.824357493	0.720855732	0.10350176	0.617353972
ILMN_236996	ILMN_236996	ODF4	NM_145746.1	NM_145746.1	ILMN_3060395	0	2.08E-07	11	68735369	blue	pink	2.300463435	0.20401004	2.096453395	-1.892443356	1.044620414	0.662143015	0.382477398	0.279665617
ILMN_222094	ILMN_222094	SNX26	NM_178252.2	NM_178252.2	ILMN_1229159	0	0	7	31307247	blue	brown	0.321735422	0.203681791	0.118053631	0.08562816	0.89505356	0.742001811	0.153051749	0.588950062
ILMN_221800	ILMN_221800	PPCS	NM_026494.3	NM_026494.3	ILMN_2740494	0	0	4	119091834	blue	red	1.282576871	0.203327964	1.079248907	-0.875920943	0.6610097	0.257700246	0.403309454	-0.145609208
ILMN_248876	ILMN_248876	AI451557	NM_001033207.2	NM_001033207.2	ILMN_3161790	0	0	8	97050867	blue	grey	2.659912375	0.202593966	2.457318409	-2.254724442	5.569233882	3.892505876	1.676728006	2.21577787
ILMN_222416	ILMN_222416	ICA1L	NM_027407.2	NM_027407.2	ILMN_1224186	5.52E-10	0	1	60045939	blue	brown	0.35648207	0.20236129	0.15412078	0.04824051	9.123816251	5.965820572	3.157995679	2.807824894
ILMN_212196	ILMN_212196	OSTM1	NM_172416.2	NM_172416.2	ILMN_2623867	0	0	10	42421813	blue	black	0.518017442	0.202131354	0.315886088	-0.113754735	0.504663312	0.0785537	0.426109613	-0.347555913
ILMN_209268	ILMN_209268	1700020N01RIK	NM_183266.1	NM_183266.1	ILMN_2795968	0	0	10	21282822	blue	grey	1.138442201	0.201674645	0.936767555	-0.73509291	0.085269316	0.066134106	0.01913521	0.046998896
ILMN_211113	ILMN_211113	COL4A3	NM_007734.2	NM_007734.2	ILMN_1213850	0	0	1	82717459	blue	grey	1.149837939	0.201532685	0.948305254	-0.746772569	0.232622451	0.168011531	0.06461092	0.103400612
ILMN_195347	ILMN_195347	NCOA3	scl18321.1.1_218		ILMN_1225608	0	0	2	165894364	blue	grey	0.32146102	0.201216032	0.120244988	0.080971044	0.027196666	0.011228017	0.015968649	-0.004740632
ILMN_212324	ILMN_212324	FBXW13	NM_177598.3	NM_177598.3	ILMN_2625152	0	0	9	109081805	blue	brown	2.212413943	0.200571834	2.011842109	-1.811270275	3.966276622	0.24555269	3.720723933	-3.475171243
ILMN_208831	ILMN_208831	TSEN15	NM_025677.2	NM_025677.2	ILMN_1243752	0	0	1	154217989	blue	blue	0.514644496	0.200378424	0.314266072	-0.113887649	1.148560441	0.632912336	0.515648105	0.117264232
ILMN_184690	ILMN_184690	TMEM17	NM_153596.1	NM_153596.1	ILMN_2907721	0	0	11	22418842	blue	red	0.410297552	0.200359175	0.209938378	-0.009579203	0.101243417	0.053590453	0.047652963	0.00593749
ILMN_194857	ILMN_194857	VPS24	NM_025783.3	NM_025783.3	ILMN_2510260	0	0	6	71531218	blue	black	0.949172678	0.19944975	0.749722928	-0.550273179	2.659909021	1.172292857	1.487616163	-0.315323306
ILMN_259139	ILMN_259139	PAIP2B	NM_146169.1	NM_146169.1	ILMN_3005212	0	0	6	83756140	blue	grey	0.677492965	0.19903285	0.478460115	-0.279427266	0.026452425	0.015631185	0.010821239	0.004809946
ILMN_210282	ILMN_210282	NSUN5	NM_145414.1	NM_145414.1	ILMN_2604056	0	0	5	135851460	blue	brown	0.797741309	0.198843259	0.59889805	-0.400054791	0.070970088	0.028348225	0.042621863	-0.014273638
ILMN_213473	ILMN_213473	FBLN7	NM_024237.4	NM_024237.4	ILMN_2637357	0	0	2	128721181	blue	grey	0.949950787	0.198807905	0.751142882	-0.552334977	0.131074472	0.108449148	0.022625324	0.085823824
ILMN_220612	ILMN_220612	CDC34	NM_177613.2	NM_177613.2	ILMN_2763115	0	0	10	79145177	blue	grey	0.742663205	0.198762947	0.543900258	-0.34513731	0.005472366	0.003173086	0.002299281	0.000873805
ILMN_196759	ILMN_196759	IFNA1	NM_010502.2	NM_010502.2	ILMN_2858639	0	0	4	88496345	blue	black	2.545721651	0.197953232	2.347768419	-2.149815187	1.001958935	0.143167656	0.858791279	-0.715623622
ILMN_214955	ILMN_214955	SCD4	NM_183216.3	NM_183216.3	ILMN_2653871	0	0	19	44407944	blue	grey	1.19420193	0.197451322	0.996750609	-0.799299287	0.363900927	0.299561256	0.064339671	0.235221585
ILMN_211233	ILMN_211233	ZFP654	NM_028059.2	NM_028059.2	ILMN_2613851	0	0	16	64782883	blue	darkturquoise	0.450344453	0.197074958	0.253269495	-0.056194537	0.154389717	0.072959909	0.081429808	-0.008469899
ILMN_225600	ILMN_225600	OLFR462	NM_146411.1	NM_146411.1	ILMN_2875857	0	0	11	87702918	blue	grey	1.524151222	0.19701926	1.327131962	-1.130112701	0.680514208	0.509526007	0.170988201	0.338537806
ILMN_191337	ILMN_191337	VMN2R89	NM_009487.1	NM_009487.1	ILMN_3151786	0	0	14	52080370	blue	grey	0.667572038	0.196867963	0.470704075	-0.273836112	0.021606049	0.011301081	0.010304968	0.000996113
ILMN_221765	ILMN_221765	MAPT	scl017762.10_59	NM_010838.2	ILMN_2740020	0	0	11	104189418	blue	darkgrey	0.383053827	0.196461915	0.186591912	0.009870003	1.968357093	0.894252882	1.074104211	-0.179851329
ILMN_259819	ILMN_259819	FBXO40	NM_001037321.1	NM_001037321.1	ILMN_3163206	0	0	16	36966160	blue	grey	1.501481118	0.196152466	1.305328652	-1.109176186	1.76123696	1.385925289	0.37531167	1.010613619
ILMN_211759	ILMN_211759	SNX14	NM_172926.2	NM_172926.2	ILMN_2684985	0	0	9	88305412	blue	grey	0.383555038	0.196073975	0.187481063	0.008592911	0.042088734	0.035752387	0.006336347	0.029416039
ILMN_220699	ILMN_220699	2700078K21RIK	scl30477.6_12	NM_028308.1	ILMN_2725493	0	0	7	149194788	blue	grey	0.386417511	0.195973425	0.190444086	0.00552934	0.027671599	0.007888968	0.019782631	-0.011893663
ILMN_260084	ILMN_260084	CRXOS1	NM_001033638.1	NM_001033638.1	ILMN_3061023	0	0	7	16481483	blue	grey	1.82917381	0.195958708	1.633215101	-1.437256393	0.281222935	0.22839222	0.052830715	0.175561506
ILMN_222572	ILMN_222572	PBK	NM_023209.1	NM_023209.1	ILMN_2929896	0	0	14	64771761	blue	magenta	1.733994571	0.195785956	1.538208615	-1.342422659	0.697132594	0.209075952	0.488056642	-0.27898069
ILMN_208926	ILMN_208926	DPYS	NM_022722.2	NM_022722.2	ILMN_2590869	0	0	15	39600102	blue	grey	2.457427005	0.195731559	2.261695446	-2.065963887	0.819645221	0.645258369	0.174386852	0.470871517
ILMN_219659	ILMN_219659	IFNB1	NM_010510.1	NM_010510.1	ILMN_2711910	0	0	4	88168042	blue	grey	2.095080793	0.195714282	1.899366511	-1.703652229	8.500874744	6.20475077	2.296123974	3.908626796
ILMN_210112	ILMN_210112	DNAHC8	NM_013811.3	NM_013811.3	ILMN_2602341	0	0	17	31012023	blue	grey	2.332023358	0.195524549	2.136498809	-1.940974261	1.305362224	0.985753595	0.319608629	0.666144966
ILMN_223481	ILMN_223481	GGNBP2	NM_153144.2	NM_153144.2	ILMN_1227938	0	0	11	84646510	blue	black	0.829728261	0.195295586	0.634432675	-0.439137089	0.21318781	0.072328894	0.140858916	-0.068530022
ILMN_221095	ILMN_221095	PHF7	NM_027949.1	NM_027949.1	ILMN_3002610	0	0	14	32051160	blue	brown	0.334696996	0.194342048	0.140354949	0.053987099	0.583292422	0.19373173	0.389560692	-0.195828962
ILMN_214169	ILMN_214169	OLFR1061	NM_207134.1	NM_207134.1	ILMN_2645068	0	0	2	86253282	blue	grey	2.298420038	0.194126341	2.104293697	-1.910167355	2.644987995	1.990979218	0.654008777	1.336970442
ILMN_211783	ILMN_211783	DNAJC5B	NM_025489.2	NM_025489.2	ILMN_2619505	0	0	3	19510647	blue	grey	1.676603255	0.19403595	1.482567305	-1.288531355	2.736375704	2.056423155	0.679952549	1.376470606
ILMN_209807	ILMN_209807	CREB3L2	NM_178661.3	NM_178661.3	ILMN_2599400	0	0	6	37281932	blue	grey	1.879480396	0.194002432	1.685477964	-1.491475532	0.455533888	0.350070431	0.105463457	0.244606973
ILMN_237514	ILMN_237514	SSTR5	NM_011425.1	NM_011425.1	ILMN_2962473	0	1.44E-16	17	25217741	blue	paleturquoise	0.37751099	0.193022343	0.184488648	0.008533695	0.610613285	0.585206161	0.025407124	0.559799037
ILMN_215602	ILMN_215602	IL17RC	NM_134159.2	NM_134159.2	ILMN_2695344	0	0	6	113432774	blue	blue	0.456645029	0.192954287	0.263690742	-0.070736456	0.73355553	0.62462559	0.10892994	0.51569565
ILMN_210155	ILMN_323613	LOC100045280	XM_001473988.1	XM_001473988.1	ILMN_2634591	0	0	8	12820409	blue	grey	2.352722511	0.192624108	2.160098403	-1.967474295	0.932953894	0.726937455	0.206016439	0.520921015
ILMN_262102	ILMN_260431	FZD5	NM_022721.3	NM_022721.3	ILMN_3161263	0	0	1	64777518	blue	brown	1.054338427	0.191499263	0.862839164	-0.671339901	0.41232799	0.054416198	0.357911792	-0.303495594
ILMN_224967	ILMN_224967	NUBPL	NM_029760.1	NM_029760.1	ILMN_2994613	0	0	12	53245385	blue	green	1.171114775	0.191434843	0.979679931	-0.788245088	0.342022058	0.051894122	0.290127937	-0.238233815
ILMN_215541	ILMN_242844	F9	NM_007979.1	NM_007979.1	ILMN_2660793	0	0	20	57283857	blue	grey	2.121510729	0.191375374	1.930135355	-1.738759981	1.060013155	0.781234282	0.278778872	0.50245541
ILMN_211366	ILMN_211366	ACCN3	NM_183000.1	NM_183000.1	ILMN_2830611	0	0	5	23923502	blue	grey	3.275377946	0.191001388	3.084376558	-2.89337517	0.219551029	0.177841447	0.041709583	0.136131864
ILMN_199217	ILMN_252306	GM884	NM_001033434.1	NM_001033434.1	ILMN_2534459	0	0	11	103396093	blue	grey	2.84444823	0.190857516	2.653590714	-2.462733198	0.326389417	0.258682021	0.067707396	0.190974625
ILMN_222612	ILMN_222612	ETF1	NM_144866.3	NM_144866.3	ILMN_2995755	0	0	18	35062515	blue	grey	0.381170562	0.190795565	0.190374997	0.000420568	0.172934429	0.105790641	0.067143788	0.038646853
ILMN_216734	ILMN_216734	ELA2A	NM_007919.2	NM_007919.2	ILMN_2674620	0	0	4	141373787	blue	pink	0.53941941	0.190471693	0.348947717	-0.158476024	8.132165832	0.067509932	8.064655899	-7.997145967
ILMN_228910	ILMN_228910	INTS6	NM_008715.2	NM_008715.2	ILMN_3161409	0	0	14	63295775	blue	grey	1.965947263	0.190213483	1.77573378	-1.585520297	1.640758276	1.240953689	0.399804588	0.841149101
ILMN_212127	ILMN_212127	CLSPN	NM_175554.3	NM_175554.3	ILMN_2690319	0	0	4	126264860	blue	greenyellow	0.301697323	0.190210025	0.111487299	0.078722726	0.017106975	0.004748631	0.012358344	-0.007609713
ILMN_214512	ILMN_214512	AI413782	NM_134044.2	NM_134044.2	ILMN_1249137	0	0	12	88580098	blue	grey	0.282918929	0.190139083	0.092779846	0.097359237	0.030141882	0.007844658	0.022297225	-0.014452567
ILMN_239628	ILMN_239628	A3GALT2	NM_001009819.2	NM_001009819.2	ILMN_2825898	0	0	4	128446470	blue	grey	1.379850295	0.190090066	1.18976023	-0.999670164	0.376366288	0.288522714	0.087843573	0.200679141
ILMN_190721	ILMN_240635	DDO	NM_027442.4	NM_027442.4	ILMN_1238706	0	0	10	40357271	blue	black	0.764463183	0.190064574	0.574398609	-0.384334035	0.989980984	0.227008499	0.762972485	-0.535963986
ILMN_218891	ILMN_218891	LRRK1	NM_146191.3	NM_146191.3	ILMN_2701515	0	0	7	73404167	blue	grey	0.743040936	0.189770802	0.553270134	-0.363499333	0.204687128	0.153262581	0.051424547	0.101838035
ILMN_199361	ILMN_199361	KLK1B4	NM_010915.1	NM_010915.1	ILMN_1238736	0	0	7	44078894	blue	grey	0.942029771	0.189692494	0.752337276	-0.562644782	0.023462216	0.017981887	0.005480329	0.012501557
ILMN_226115	ILMN_226115	1700019L03RIK	NM_025619.1	NM_025619.1	ILMN_2786075	0	0	2	32633442	blue	grey	1.612852265	0.18960006	1.423252205	-1.233652145	1.686926197	1.319979341	0.366946856	0.953032486
ILMN_247748	ILMN_247748	BC048644	NM_001033485.1	NM_001033485.1	ILMN_2966452	0	0	8	124804223	blue	grey	1.443655634	0.189556829	1.254098805	-1.064541976	0.836681481	0.678828153	0.157853329	0.520974824
ILMN_221278	ILMN_221278	FGF3	NM_008007.1	NM_008007.1	ILMN_1231254	0	0	7	152028627	blue	grey	1.861613555	0.18952275	1.672090805	-1.482568054	0.083752952	0.047062771	0.036690181	0.01037259
ILMN_209912	ILMN_209912	OLFR108	NM_146465.1	NM_146465.1	ILMN_2898062	0	0	17	37578182	blue	grey	0.382794222	0.18923831	0.193555912	-0.004317602	0.020056073	0.015864845	0.004191228	0.011673617
ILMN_215404	ILMN_215404	OAS1E	NM_145210.1	NM_145210.1	ILMN_1228312	0	0	5	121236418	blue	grey	0.769465832	0.188927664	0.580538168	-0.391610503	0.309730077	0.260975718	0.048754359	0.212221359
ILMN_185280	ILMN_185280	TNC	NM_011607.2	NM_011607.2	ILMN_2454497	0	0	4	63661854	blue	grey	1.127983714	0.188655575	0.939328138	-0.750672563	0.450797533	0.350815382	0.099982152	0.25083323
ILMN_231525	ILMN_231525	2310014L17RIK	NM_029809.1	NM_029809.1	ILMN_2946672	0	0	7	13515952	blue	grey	2.401304699	0.188542486	2.212762213	-2.024219727	0.583185883	0.400508969	0.182676914	0.217832055
ILMN_235242	ILMN_235242	TMEM28	NM_001081283.1	NM_001081283.1	ILMN_2946581	0	0	20	97016979	blue	grey	0.244784724	0.188439678	0.056345046	0.132094632	0.007673712	0.00573038	0.001943332	0.003787048
ILMN_196277	ILMN_250649	1500001M20RIK	NM_026894.1	NM_026894.1	ILMN_2523256	0	4.89E-06	6	114954435	blue	brown	0.316073232	0.18842352	0.127649711	0.060773809	0.398642835	0.260648292	0.137994543	0.122653749
ILMN_214024	ILMN_214024	KCNJ14	scl0211480.1_306		ILMN_2680891	0	0	7	53080028	blue	grey	2.717483084	0.188382574	2.52910051	-2.340717936	0.161987366	0.133958051	0.028029315	0.105928736
ILMN_211500	ILMN_211500	NAGK	NM_019542.1	NM_019542.1	ILMN_2616461	0	0	6	83748018	blue	red	0.636776217	0.188317982	0.448458235	-0.260140252	0.340750714	0.176906201	0.163844513	0.013061687
ILMN_221813	ILMN_221813	EG330305	NM_183309.2	NM_183309.2	ILMN_2740720	0	7.42E-21	6	48540303	blue	grey	2.663895414	0.188142877	2.475752537	-2.28760966	0.049128178	0.04567824	0.003449938	0.042228302
ILMN_186126	ILMN_186126	WDR8	NM_021499.2	NM_021499.2	ILMN_1256186	0	0	4	153526480	blue	red	0.676226311	0.187778612	0.488447699	-0.300669087	0.397739377	0.349320093	0.048419284	0.300900808
ILMN_234460	ILMN_234460	USP47	NM_133758.2	NM_133758.2	ILMN_2952841	0	0	7	119254654	blue	blue	0.406280527	0.187679914	0.218600613	-0.0309207	0.152666833	0.099245952	0.053420881	0.045825072
ILMN_257425	ILMN_257425	DHX58	NM_030150.2	NM_030150.2	ILMN_2915689	0	0	11	100556520	blue	brown	2.849024702	0.187640974	2.661383728	-2.473742753	1.269288351	0.128938867	1.140349484	-1.011410618
ILMN_209782	ILMN_209782	PRPF38A	NM_172697.1	NM_172697.1	ILMN_2978570	0	0	4	108062864	blue	black	0.61654782	0.187613728	0.428934093	-0.241320365	2.234664569	1.189022423	1.045642146	0.143380277
ILMN_212186	ILMN_212186	CCBL1	NM_172404.2	NM_172404.2	ILMN_2986051	0	0	2	30041773	blue	grey	0.839490955	0.187423495	0.65206746	-0.464643964	0.414620702	0.136965108	0.277655594	-0.140690485
ILMN_209635	ILMN_209635	LMNA	NM_019390.1	NM_019390.1	ILMN_2662387	0	0	3	88288559	blue	blue	0.519022326	0.187205329	0.331816997	-0.144611668	2.280356752	2.031171292	0.24918546	1.781985832
ILMN_221755	ILMN_221755	LCN4	NM_010695.1	NM_010695.1	ILMN_3005154	0	0	2	26523383	blue	grey	0.673702989	0.187130604	0.486572385	-0.299441782	0.103987086	0.084547569	0.019439517	0.065108053
ILMN_211779	ILMN_211779	FCRLA	NM_145141.1	NM_145141.1	ILMN_2703829	0	0	1	172848303	blue	grey	0.407508884	0.187102919	0.220405966	-0.033303047	0.262865071	0.211479284	0.051385788	0.160093496
ILMN_195059	ILMN_195059	TUBGCP2	NM_133755.1	NM_133755.1	ILMN_2512216	0	0	7	147182695	blue	blue	0.346306202	0.186947825	0.159358377	0.027589448	0.827483318	0.512616626	0.314866692	0.197749934
ILMN_221275	ILMN_221275	RPS3A	NM_016959.2	NM_016959.2	ILMN_2733330	1.51E-18	5.66E-24	3	86224983	blue	grey	0.451108538	0.186729183	0.264379354	-0.077650171	0.128615547	0.106369916	0.022245631	0.084124285
ILMN_255707	ILMN_255707	GM97	NM_001033283.2	NM_001033283.2	ILMN_2886672	0	0	19	11773936	blue	grey	2.076361805	0.186717738	1.889644067	-1.702926329	0.081072776	0.065236699	0.015836076	0.049400623
ILMN_244816	ILMN_244816	1110038D17RIK	NM_175133.1	NM_175133.1	ILMN_3000080	0	0	10	74969951	blue	pink	0.484291643	0.186036075	0.298255568	-0.112219492	0.101741289	0.069485358	0.032255931	0.037229427
ILMN_220574	ILMN_254373	GAB3	NM_153073.2	NM_153073.2	ILMN_1226514	0	0	20	72235400	blue	brown	0.622365196	0.185416056	0.43694914	-0.251533084	0.866879132	0.359088393	0.507790739	-0.148702346
ILMN_210145	ILMN_210145	ASB10	NM_080444.2	NM_080444.2	ILMN_2919777	0	0	5	24042887	blue	grey	1.894220459	0.185340977	1.708879483	-1.523538506	0.456099891	0.355630889	0.100469002	0.255161887
ILMN_216429	ILMN_216429	NNT	NM_008710.3	NM_008710.3	ILMN_2743338	0	0	13	120123235	blue	grey	2.16872351	0.185259969	1.983463541	-1.798203572	2.570357675	2.02245608	0.547901595	1.474554485
ILMN_188567	ILMN_188567	WISP1	NM_018865.2	NM_018865.2	ILMN_2492264	0	0	15	66754577	blue	blue	0.525186643	0.185051959	0.340134683	-0.155082724	0.398525571	0.266117848	0.132407723	0.133710125
ILMN_216302	ILMN_216302	CUTA	NM_026307.2	NM_026307.2	ILMN_3041584	0	0	17	27076271	blue	grey	0.954453695	0.184756872	0.769696824	-0.584939952	0.379860924	0.292932045	0.086928879	0.206003165
ILMN_216747	ILMN_216747	TCF12	NM_011544.1	NM_011544.1	ILMN_2976577	0	0	9	71644687	blue	grey	2.384287036	0.184610894	2.199676142	-2.015065249	5.423678957	3.965883472	1.457795484	2.508087988
ILMN_223824	ILMN_315251	LOC100048299	XM_001479961.1	XM_001479961.1	ILMN_1233187	0	0	12	78038488	blue	royalblue	0.851515387	0.184518257	0.66699713	-0.482478872	1.348249553	0.128337954	1.219911599	-1.091573644
ILMN_211963	ILMN_230325	MYST4	NM_017479.2	NM_017479.2	ILMN_2678373	0	0	14	22491205	blue	darkturquoise	0.775272703	0.183525411	0.591747292	-0.408221881	0.363613826	0.149566412	0.214047414	-0.064481002
ILMN_230495	ILMN_230495	KLRA19	NM_053154.1	NM_053154.1	ILMN_2981486	0	0			blue	grey	2.5397656	0.183391763	2.356373837	-2.172982074	0.207974059	0.169265226	0.038708833	0.130556394
ILMN_260090	ILMN_260090	LOC241593	NM_001033768.1	NM_001033768.1	ILMN_2824760	0	0	2	104515066	blue	grey	0.352617707	0.182999831	0.169617876	0.013381954	0.035447503	0.00743226	0.028015243	-0.020582984
ILMN_256740	ILMN_256740	P2RX7	NM_001038887.1	NM_001038887.1	ILMN_3162824	0	0	5	123105112	blue	grey	0.528839777	0.182998867	0.34584091	-0.162842042	0.031683222	0.024898515	0.006784708	0.018113807
ILMN_222158	ILMN_222158	MYLPF	NM_016754.3	NM_016754.3	ILMN_2977331	0	0	7	127004032	blue	brown	2.000317688	0.182979524	1.817338164	-1.634358639	2.730496256	0.170574835	2.559921421	-2.389346586
ILMN_250423	ILMN_250423	KCNK15	NM_001030292.1	NM_001030292.1	ILMN_3045874	0	0	2	163679681	blue	grey	2.216073017	0.18282762	2.033245396	-1.850417776	2.494974436	1.951186711	0.543787725	1.407398986
ILMN_237588	ILMN_237588	2610020O08RIK	NM_025937.2	NM_025937.2	ILMN_2854659	0	0	20	33581975	blue	grey	0.541387221	0.182680757	0.358706464	-0.176025706	0.231800403	0.124005999	0.107794404	0.016211595
ILMN_191854	ILMN_225115	FAM123A	NM_028113.2	NM_028113.2	ILMN_1254220	1.02E-09	0	14	60999711	blue	grey	0.399102154	0.182561356	0.216540798	-0.033979442	0.33013429	0.119789857	0.210344433	-0.090554577
ILMN_211937	ILMN_211937	DDB1	NM_015735.1	NM_015735.1	ILMN_2620930	0	0	19	10704029	blue	red	0.295851049	0.182382901	0.113468148	0.068914753	1.047991178	0.777044403	0.270946775	0.506097628
ILMN_199884	ILMN_241347	GM1661	NM_001033774.2	NM_001033774.2	ILMN_1221351	0	0	4	116888067	blue	grey	0.705045733	0.182358181	0.522687552	-0.34032937	0.234854931	0.185196891	0.04965804	0.135538851
ILMN_215239	ILMN_215239	OLFR938	NM_146438.1	NM_146438.1	ILMN_2657127	0	0	9	38885634	blue	grey	1.293091766	0.181910988	1.111180778	-0.92926979	4.048328526	2.958610335	1.089718191	1.868892144
ILMN_216747	ILMN_216747	TCF12	NM_011544.2	NM_011544.2	ILMN_2722602	0	0	9	71716821	blue	red	0.856926992	0.181887347	0.675039645	-0.493152298	0.068242028	0.039975132	0.028266896	0.011708235
ILMN_257090	ILMN_257090	XIST	NR_001570.1	NR_001570.1	ILMN_3123341	0	0	20	100656033	blue	grey	0.79772703	0.181753773	0.615973257	-0.434219484	0.068307986	0.056236211	0.012071775	0.044164435
ILMN_223717	ILMN_223717	F630043A04RIK	NM_198605.1	NM_198605.1	ILMN_2865912	0	0	14	56760983	blue	grey	1.189283529	0.18162176	1.007661769	-0.826040009	0.645846929	0.509665328	0.136181601	0.373483728
ILMN_212867	ILMN_322164	LOC100038882	XM_001471686.1	XM_001471686.1	ILMN_1256257	0	0	4	155573982	blue	grey	0.802484219	0.181401145	0.621083074	-0.439681929	0.007285528	0.004445486	0.002840042	0.001605443
ILMN_212327	ILMN_212327	2810422O20RIK	NM_027279.2	NM_027279.2	ILMN_2625188	0	0	1	165927132	blue	grey60	0.6411019	0.181379297	0.459722603	-0.278343305	0.350201732	0.101997275	0.248204457	-0.146207183
ILMN_211899	ILMN_211899	TCP10A	NM_009340.1	NM_009340.1	ILMN_3078696	0	0			blue	grey	1.720256124	0.181240108	1.539016016	-1.357775908	1.186163132	0.925661552	0.260501581	0.665159971
ILMN_237524	ILMN_237524	ARSI	NM_001038499.1	NM_001038499.1	ILMN_2852844	0	0	18	61077142	blue	grey	1.438409293	0.18110694	1.257302353	-1.076195413	1.793475877	1.36420831	0.429267567	0.934940744
ILMN_219022	ILMN_219022	CD19	NM_009844.2	NM_009844.2	ILMN_1228448	0	0	7	133552905	blue	grey	0.981216075	0.181031813	0.800184262	-0.619152449	0.311289564	0.261713373	0.049576191	0.212137182
ILMN_221252	ILMN_221252	IL9	NM_008373.1	NM_008373.1	ILMN_2733017	0	0	13	56580694	blue	grey	1.036816833	0.180773216	0.856043618	-0.675270402	0.124522336	0.096042263	0.028480073	0.06756219
[truncated: 23,699 more rows]
